# Supplementary material for: TLR4-mediated activation of the ERK pathway following UVA irradiation contributes to increased cytokine and MMP expression in senescent human dermal fibroblasts
Source: PLoS One. 2018 Aug 17;13(8):e0202323. doi: 10.1371/journal.pone.0202323 (PMC6097681; doi:10.1371/journal.pone.0202323)
Supplement: S1 File — The file includes the data underlying DEGs from QuantSeq 3′ mRNA sequencing. (XLSX) [file pone.0202323.s001.xlsx]

## Sheet: Data
	Fold change							Normalized RC (log2)						Raw data (RC)						Annotation
Gene Symbol	NHDF-NS-UVA /NHDF-NS-Control	NHDF-NS-UVB /NHDF-NS-Control	NHDF-S-Control /NHDF-NS-Control	NHDF-S-UVA /NHDF-NS-UVA	NHDF-S-UVB /NHDF-NS-UVB	NHDF-S-UVA /NHDF-S-Control	NHDF-S-UVB /NHDF-S-Control	NHDF-NS-Control	NHDF-NS-UVA	NHDF-NS-UVB	NHDF-S-Control	NHDF-S-UVA	NHDF-S-UVB	NHDF-NS-Control	NHDF-NS-UVA	NHDF-NS-UVB	NHDF-S-Control	NHDF-S-UVA	NHDF-S-UVB	Gene Symbol	Gene Length	Start Position	End Position	Aliases	Entrez ID	Ensembl ID	GO Accession	Chromosome	Start	End	DBXrefs	Description	Gene Type	Strand
A1BG	0.905324	2.57014	1.15552	0.996937	0.412902	0.78108	0.918389	10.0375	9.89404	11.3994	10.2461	9.88962	10.1233	973	1446	1617	1336	1157	987	A1BG	1766	58858173	58864865	A1B|ABG|DKFZp686F0970|GAB|HYST2477	1	ENSG00000121410	GO:0003674|GO:0005576|GO:0008150	chr19	63549984	63556677	HGNC:5|MIM:138670|HPRD:00726	alpha-1-B glycoprotein	protein-coding	-
A1BG-AS1	74.4433	1	1	0.980762	36.1665	73.0112	288.117	0	6.21807	0	0	6.19004	5.17658	0	113	0	0	89	32		2130	58863337	58866549
A1CF	1	1	1	1	1	1	1	0	0	0	0	0	0	0	0	0	0	0	0	A1CF	9529	52559170	52645435	ACF|ACF64|ACF65|APOBEC1CF|ASP|MGC163391	29974	ENSG00000148584	GO:0000166|GO:0003723|GO:0003725|GO:0003727|GO:0003729|GO:0004131|GO:0005515|GO:0005622|GO:0005634|GO:0005720|GO:0005737|GO:0005783|GO:0006397|GO:0016556|GO:0030895|GO:0050821	chr10	52236331	52315441	HGNC:24086|HPRD:10627	APOBEC1 complementation factor	protein-coding	-
A2M	0.918212	1.57301	0.918212	1	3.265	1	45.8621	0.1231	0	0.776632	0	0	2.48372	1	0	1	0	1	5	A2M	4653	9220305	9268558	CPAMD5|DKFZp779B086|S863-7	2	ENSG00000175899	GO:0001869|GO:0004867|GO:0005515|GO:0005576|GO:0005615|GO:0006953|GO:0007584|GO:0010037|GO:0019838|GO:0019899|GO:0019959|GO:0019966|GO:0031093|GO:0043120|GO:0051384	chr12	9111571	9159825	HGNC:7|MIM:103950|HPRD:00072	alpha-2-macroglobulin	protein-coding	-
A2M-AS1	1	1	1	1	1	1	1	0	0	0	0	0	0	0	0	0	0	0	0		2187	9217774	9220651
A2ML1	1	1	1	1.70678	1	1.70678	1	0	0	0	0	0.771275	0	0	0	0	0	2	0	A2ML1	5363	8975151	9029381	CPAMD9|DKFZp686C1729|DKFZp686D2011|DKFZp686G1812|DKFZp686L1821|DKFZp686O1010|FLJ16045|FLJ25179|FLJ39129|FLJ41597|FLJ41598|FLJ41607	144568	ENSG00000166535	GO:0004867|GO:0005515|GO:0005576|GO:0005615|GO:0030414|GO:0052548	chr12	8866417	8920644	HGNC:23336|MIM:610627|HPRD:08684	alpha-2-macroglobulin-like 1	protein-coding	+
A2MP1	1	1	1	1	1	1	1	0	0	0	0	0	0	0	0	0	0	0	0	A2MP1	1201	9381130	9386803	A2MP	3			chr12	9275469	9278175	HGNC:8	alpha-2-macroglobulin pseudogene 1	pseudo	-
A3GALT2	1	1	1	1	1	1	1	0	0	0	0	0	0	0	0	0	0	0	0	A3GALT2	1023	33772368	33786699	IGBS3S	127550			chr1	33544954	33559286	HGNC:30005	alpha 1,3-galactosyltransferase 2	pseudo	-
A4GALT	0.400165	0.0146571	3.1466	1.53735	46.9481	0.19551	0.218927	6.90572	5.58438	0.813459	8.55951	6.20483	6.36645	111	73	1	415	90	73	A4GALT	2092	43088128	43116876	A14GALT|A4GALT1|Gb3S|P(k)|P1|PK	53947	ENSG00000128274	GO:0000139|GO:0005624|GO:0005794|GO:0005795|GO:0006688|GO:0007009|GO:0008378|GO:0008610|GO:0016020|GO:0016021|GO:0016757|GO:0030173|GO:0050512	chr22	41418071	41446820	HGNC:18149|MIM:607922|HPRD:06390	alpha 1,4-galactosyltransferase	protein-coding	-
A4GNT	1	1	1	1	1	1	1	0	0	0	0	0	0	0	0	0	0	0	0	A4GNT	1771	137842561	137851229	MGC149493|alpha4GnT	51146	ENSG00000118017	GO:0000139|GO:0005624|GO:0005794|GO:0005795|GO:0005975|GO:0006493|GO:0008375|GO:0008378|GO:0009101|GO:0016020|GO:0016021|GO:0016757	chr3	139325250	139333919	HGNC:17968|HPRD:12390	alpha-1,4-N-acetylglucosaminyltransferase	protein-coding	-
AA06	1	1	1	1	1	1	1	0	0	0	0	0	0	0	0	0	0	0	0		632	31856807	31860779
AAAS	0.0121005	2.74826	0.331446	50.0445	0.365288	1.82704	3.02447	7.74062	1.37183	9.19914	6.14747	7.01697	7.74625	198	4	352	78	158	190	AAAS	1837	53701241	53715412	AAA|AAASb|ADRACALA|ADRACALIN|ALADIN|DKFZp586G1624	8086	ENSG00000094914	GO:0003674|GO:0005635|GO:0005643|GO:0006913|GO:0007612|GO:0009566|GO:0046822	chr12	51987507	52001679	HGNC:13666|MIM:605378|HPRD:05646	achalasia, adrenocortical insufficiency, alacrimia	protein-coding	-
AACS	1.96813	0.0814697	2.06646	0.284629	5.98456	0.271085	0.236124	7.6887	8.66553	4.07111	8.73587	6.85269	6.65236	191	617	10	469	141	89	AACS	3321	125549926	125627871	ACSF1|FLJ12389|FLJ41251|SUR-5	65985	ENSG00000081760	GO:0000166|GO:0001889|GO:0005524|GO:0005737|GO:0005829|GO:0006629|GO:0006631|GO:0007584|GO:0010243|GO:0014070|GO:0016874|GO:0030729|GO:0032024|GO:0034201|GO:0042493|GO:0045471|GO:0050872	chr12	124115878	124193824	HGNC:21298|HPRD:12391	acetoacetyl-CoA synthetase	protein-coding	+
AACSP1	1	1	1	1	1	1	1	0	0	0	0	0	0	0	0	0	0	0	0	AACSP1	2173	178191865	178203277	AACSL	729522			chr5	178124468	178135883	HGNC:18226	acetoacetyl-CoA synthetase pseudogene 1	pseudo	-
AADAC	1	1	1	1	1	1	1	0	0	0	0	0	0	0	0	0	0	0	0	AADAC	1606	151531862	151546276	CES5A1|DAC	13	ENSG00000114771	GO:0003824|GO:0004806|GO:0005783|GO:0005789|GO:0005792|GO:0010898|GO:0016020|GO:0016021|GO:0016298|GO:0017171|GO:0019213	chr3	153014551	153028966	HGNC:17|MIM:600338|HPRD:02640	arylacetamide deacetylase (esterase)	protein-coding	+
AADACL2	1	1	1	1	1	1	1	0	0	0	0	0	0	0	0	0	0	0	0	AADACL2	1500	151451705	151475556	MGC72001	344752	ENSG00000197953	GO:0004091|GO:0005576|GO:0008152|GO:0016021|GO:0016787	chr3	152934394	152958244	HGNC:24427|HPRD:14705	arylacetamide deacetylase-like 2	protein-coding	+
AADACL2-AS1	1	6.09054	1	1	0.164189	1	1	0	0	2.60657	0	0	0	0	0	4	0	0	0		772	151468968	151645963
AADACL3	1	1	1	1	1	1	1	0	0	0	0	0	0	0	0	0	0	0	0	AADACL3	4049	12776119	12788726		126767	ENSG00000188984	GO:0016787	chr1	12698705	12711313	HGNC:32037	arylacetamide deacetylase-like 3	protein-coding	+
AADACL4	1	1	1	1	1	1	1	0	0	0	0	0	0	0	0	0	0	0	0	AADACL4	1575	12704567	12727097		343066	ENSG00000204518	GO:0004091|GO:0008152|GO:0016020|GO:0016021|GO:0016787	chr1	12627153	12649684	HGNC:32038|HPRD:15402	arylacetamide deacetylase-like 4	protein-coding	+
AADACP1	1	1	1	1	2.19843	1	18.9448	0	0	0	0	0	1.13647	0	0	0	0	0	2		1289	151488245	151502682
AADAT	1	1	523.655	278.787	1	0.532387	0.000240476	0	0	0	9.03247	8.12302	0	0	0	0	576	340	0	AADAT	2579	170981374	171011538	KAT2|KATII	51166	ENSG00000109576	GO:0005739|GO:0006103|GO:0006536|GO:0009058|GO:0016212|GO:0030170|GO:0042803|GO:0047536|GO:0070189	chr4	171217948	171247947	HGNC:17929|MIM:611754|HPRD:12392	aminoadipate aminotransferase	protein-coding	-
AAED1	24.2907	1	46.3482	3.74659	218.022	1.96356	4.69425	0	4.60233	0	5.53444	6.50791	7.76833	0	37	0	51	111	193		1225	99403534	99417599
AAGAB	0.758729	0.48724	0.207561	0.795193	1.50482	2.90679	3.5318	11.3739	10.9756	10.3366	9.10551	10.6449	10.9262	2457	3060	774	606	1953	1722	AAGAB	3406	67493014	67547536	DKFZp667D2317|DKFZp686G08119|FLJ11506|p34	79719	ENSG00000103591	GO:0005737|GO:0015031	chr15	65280421	65334128	HGNC:25662|HPRD:07754	alpha- and gamma-adaptin binding protein	protein-coding	-
AAK1	1.24916	0.00988255	0.995529	1.19611	98.8469	1.50085	0.981226	9.41958	9.74054	2.75868	9.41311	9.99889	9.3858	634	1300	4	750	1248	592	AAK1	21265	69685128	69870977	DKFZp686F03202|DKFZp686K16132|FLJ23712|FLJ25931|FLJ31060|FLJ42882|FLJ45252|KIAA1048|MGC138170|MGC164568|MGC164570	22848	ENSG00000115977	GO:0000166|GO:0004674|GO:0005524|GO:0005886|GO:0005905|GO:0006468|GO:0016740	chr2	69538631	69724481	HGNC:19679|HPRD:10620	AP2 associated kinase 1	protein-coding	-
AAMDC	0.671211	3.77353	0.873401	2.15607	0.478485	1.65695	2.06677	8.53334	7.95817	10.4493	8.33805	9.06658	9.3858	343	378	837	356	654	592		504	77532209	77583398
AAMP	1.1001	1.10579	0.642685	1.30734	1.1156	2.23781	1.91942	11.8108	11.9484	11.9559	11.173	12.3351	12.1137	3326	6006	2378	2540	6302	3922	AAMP	1835	219128853	219134932		14	ENSG00000127837	GO:0001525|GO:0005737|GO:0005886|GO:0007275|GO:0008201|GO:0009986|GO:0010595|GO:0014909|GO:0030154	chr2	218837096	218843137	HGNC:18|MIM:603488|HPRD:04600	angio-associated, migratory cell protein	protein-coding	-
AANAT	1	1	1	1	1	1	1	0	0	0	0	0	0	0	0	0	0	0	0	AANAT	2149	74449434	74466199	SNAT	15	ENSG00000129673	GO:0004059|GO:0004060|GO:0005737|GO:0005829|GO:0007623|GO:0008152|GO:0008415|GO:0009416|GO:0010043|GO:0014070|GO:0016740|GO:0030187|GO:0032868|GO:0034097|GO:0034695|GO:0046688|GO:0051412|GO:0051591|GO:0051592	chr17	71975225	71977793	HGNC:19|MIM:600950|HPRD:02974	aralkylamine N-acetyltransferase	protein-coding	+
AAR2	0.80262	1.93084	1.45815	1.63856	1.71911	0.901925	2.27623	9.42413	9.10692	10.3734	9.96828	9.81935	11.155	636	838	794	1102	1102	2018		2765	34824340	34844863
AARD	1	1	1	1	1	1	1	0	0	0	0	0	0	0	0	0	0	0	0		1786	117950465	117956239
AARS	1.58034	0.880934	2.02746	1.20668	2.68351	0.940563	1.16595	8.24571	8.90594	8.06281	9.26539	9.17698	9.48694	281	729	160	677	706	635	AARS	3344	70286298	70323412	CMT2N	16	ENSG00000090861	GO:0000049|GO:0000166|GO:0004813|GO:0005524|GO:0005625|GO:0005737|GO:0006412|GO:0006419|GO:0008033|GO:0016874|GO:0043039|GO:0046872	chr16	68843798	68880913	HGNC:20|MIM:601065|HPRD:03042	alanyl-tRNA synthetase	protein-coding	-
AARS2	2.95056	11.9237	3.21399	0.309676	0.00228147	0.284294	0.0092642	5.3971	6.95809	8.97285	7.08146	5.26692	0.197034	39	189	301	149	47	1	AARS2	4782	44266464	44281063	AARSL|KIAA1270|MT-ALARS|MTALARS|bA444E17.1	57505	ENSG00000124608	GO:0000049|GO:0000166|GO:0004813|GO:0005524|GO:0005737|GO:0005739|GO:0005759|GO:0006412|GO:0006419|GO:0016874|GO:0043039|GO:0046872	chr6	44374441	44389041	HGNC:21022|MIM:612035|HPRD:12397	alanyl-tRNA synthetase 2, mitochondrial (putative)	protein-coding	-
AARSD1	2.26861	5.21259	2.91758	0.280365	2.09058	0.218002	3.73333	6.06572	7.24753	8.44772	7.61049	5.4129	9.51162	62	231	209	215	52	646	AARSD1	1364	41102544	41116515	MGC2744	80755	ENSG00000108825	GO:0000166|GO:0003676|GO:0004813|GO:0005524|GO:0005737|GO:0006412|GO:0006419|GO:0016876|GO:0043039|GO:0046872	chr17	38356071	38386071	HGNC:28417|MIM:613212|HPRD:14524	alanyl-tRNA synthetase domain containing 1	protein-coding	-
AASDH	9.28719	0.0112885	5.0795	0.244129	1	0.446357	0.000279815	6.469	9.68424	0	8.81369	7.64996	0	82	1250	0	495	245	0	AASDH	3906	57204452	57253674	ACSF4|LYS2|NRPS1098|NRPS998	132949	ENSG00000157426	GO:0000036|GO:0000166|GO:0005524|GO:0006629|GO:0006631|GO:0016874|GO:0016878|GO:0048037	chr4	56899214	56948395	HGNC:23993|HPRD:12398	aminoadipate-semialdehyde dehydrogenase	protein-coding	-
AASDHPPT	15.7233	0.264495	21.9308	0.413831	69.8065	0.296697	0.842044	3.69758	7.67242	1.7789	8.15247	6.39953	7.90419	12	310	2	313	103	212	AASDHPPT	2861	105948293	105969419	AASD-PPT|DKFZp566E2346|LYS2|LYS5	60496	ENSG00000149313	GO:0000287|GO:0005515|GO:0005737|GO:0005829|GO:0008897|GO:0009059|GO:0016740	chr11	105453502	105474629	HGNC:14235|MIM:607756|HPRD:09675	aminoadipate-semialdehyde dehydrogenase-phosphopantetheinyl transferase	protein-coding	+
AASS	0.00350703	1.14761	0.213542	78.6823	0.0104139	1.29221	0.0576101	8.15554	0	8.35416	5.92813	6.29797	1.76881	264	1	196	67	96	3	AASS	5871	121713599	121784344	LKR/SDH|LKRSDH|LORSDH	10157	ENSG00000008311	GO:0005488|GO:0005739|GO:0006554|GO:0016491|GO:0019477|GO:0047130|GO:0047131|GO:0051262|GO:0055114	chr7	121500836	121571580	HGNC:17366|MIM:605113|HPRD:05489	aminoadipate-semialdehyde synthase	protein-coding	-
AATBC	1	1	1	1	1	1	1	0	0	0	0	0	0	0	0	0	0	0	0		4598	45225640	45232448
AATF	1.38228	0.0210157	0.122125	0.436897	70.653	4.94503	12.1262	8.65039	9.11744	3.078	5.61682	7.9228	9.22068	372	844	5	54	296	528	AATF	2141	35306176	35414171	CHE-1|CHE1|DED	26574	ENSG00000108270	GO:0003700|GO:0005515|GO:0005634|GO:0005730|GO:0005737|GO:0005794|GO:0006915|GO:0006916|GO:0006974|GO:0007155|GO:0007346|GO:0008624|GO:0010671|GO:0019904|GO:0032929|GO:0040016|GO:0042254|GO:0042985|GO:0043522|GO:0045941|GO:0045944|GO:0048156	chr17	32380288	32488284	HGNC:19235|MIM:608463|HPRD:12236	apoptosis antagonizing transcription factor	protein-coding	+
AATK	1	3.10697	1.82779	1	0.321857	0.547107	0.0647857	0	0	1.63551	0.870104	0	0	0	0	2	2	0	0	AATK	5358	79091097	79139872	AATYK|AATYK1|KIAA0641|LMR1|LMTK1|p35BP	9625	ENSG00000181409	GO:0000166|GO:0004674|GO:0004713|GO:0005515|GO:0005524|GO:0005737|GO:0005739|GO:0006915|GO:0016020|GO:0016021|GO:0016740|GO:0046777|GO:0048471	chr17	76705691	76754467	HGNC:21|MIM:605276|HPRD:05591	apoptosis-associated tyrosine kinase	protein-coding	-
AATK-AS1	1	1	1	1	1	1	1	0	0	0	0	0	0	0	0	0	0	0	0		1577	79139308	79156964
ABALON	11.7969	1	1	8.35633	1	98.5784	1	0	3.56033	0	0	6.6232	0	0	18	0	0	120	0		1903	30309311	30311212
ABAT	1	1	1	1	1	1	1	0	0	0	0	0	0	0	0	0	0	0	0	ABAT	5930	8768445	8878432	FLJ17813|FLJ30272|GABA-AT|GABAT|NPD009	18	ENSG00000183044	GO:0001666|GO:0003867|GO:0005515|GO:0005739|GO:0005759|GO:0007610|GO:0007620|GO:0007626|GO:0009450|GO:0010039|GO:0016740|GO:0019717|GO:0030170|GO:0032144|GO:0032145|GO:0035094|GO:0042135|GO:0042493|GO:0042803|GO:0045471|GO:0045776|GO:0047298|GO:0048148	chr16	8675945	8785933	HGNC:23|MIM:137150|HPRD:00661	4-aminobutyrate aminotransferase	protein-coding	+
ABCA1	1.31633	0.0186579	0.00275532	1.28372	80.2656	613.286	4316.73	8.50357	8.90009	2.75949	0	9.26042	9.0862	336	726	4	0	748	481	ABCA1	10502	107543285	107690527	ABC-1|ABC1|CERP|FLJ14958|HDLDT1|MGC164864|MGC165011|TGD	19	ENSG00000165029	GO:0000166|GO:0002790|GO:0005515|GO:0005524|GO:0005543|GO:0005548|GO:0005624|GO:0005794|GO:0005886|GO:0005887|GO:0006497|GO:0006810|GO:0006911|GO:0007040|GO:0007186|GO:0008202|GO:0008203|GO:0008509|GO:0010745|GO:0010875|GO:0010887|GO:0015485|GO:0016197|GO:0016887|GO:0017127|GO:0030139|GO:0030349|GO:0030819|GO:0031267|GO:0032367|GO:0032488|GO:0033344|GO:0033700|GO:0034185|GO:0034186|GO:0034188|GO:…	chr9	106583105	106730257	HGNC:29|MIM:600046|HPRD:02501	ATP-binding cassette, sub-family A (ABC1), member 1	protein-coding	-
ABCA10	1	1	1	1	1.09847	1	9.97241	0	0	0	0	0	0.135491	0	0	0	0	0	1	ABCA10	6331	67144149	67240956	EST698739	10349	ENSG00000154263	GO:0000166|GO:0005524|GO:0006810|GO:0016020|GO:0016021|GO:0016887	chr17	64655743	64752551	HGNC:30|MIM:612508|HPRD:12400	ATP-binding cassette, sub-family A (ABC1), member 10	protein-coding	-
ABCA11P	1	1	1	1	1	1	1	0	0	0	0	0	0	0	0	0	0	1	0	ABCA11P	1895	419225	467998	ABCA11|EST1133530|FLJ14297|FLJ57767|MGC120309|MGC120310|MGC120312|MGC132744|MGC138274	79963			chr4	409224	457998	HGNC:31|HPRD:08597	ATP-binding cassette, sub-family A (ABC1), member 11 (pseudogene)	pseudo	-
ABCA12	1	1	2.72614	4.95984	3.38345	1.81936	1.23237	0	0	0	1.44686	2.31029	1.75849	0	0	0	3	6	3	ABCA12	9370	215796267	216003151	DKFZp434G232|FLJ41584|ICR2B|LI2	26154	ENSG00000144452	GO:0000166|GO:0005524|GO:0006869|GO:0016020|GO:0016021|GO:0016887|GO:0019725	chr2	215504511	215711396	HGNC:14637|MIM:607800|HPRD:07416	ATP-binding cassette, sub-family A (ABC1), member 12	protein-coding	-
ABCA13	1.42113	1	1	0.703667	1	1	1	0	0.507036	0	0	0	0	0	2	0	0	0	0		17184	48211058	48687091
ABCA17P	1	1	1	1	1	1	1	0	0	0	0	0	0	0	0	0	0	0	0	ABCA17P	4188	2390924	2476700	ABCA17|FLJ37881	650655			chr16	2330924	2416701	HGNC:32972	ATP-binding cassette, sub-family A (ABC1), member 17, pseudogene	pseudo	+
ABCA2	2.08897	0.0320023	0.643979	0.641414	23.3517	2.08065	1.16008	7.72598	8.78877	2.7603	7.09107	8.1481	7.30576	196	672	4	150	346	140	ABCA2	8360	139901687	139923374	ABC2|MGC129761	20	ENSG00000107331	GO:0000166|GO:0005524|GO:0005765|GO:0005815|GO:0006357|GO:0006629|GO:0006810|GO:0016020|GO:0016021|GO:0016023|GO:0016887|GO:0032383|GO:0042493|GO:0042626|GO:0042632|GO:0043190|GO:0048545	chr9	139021507	139043195	HGNC:32|MIM:600047|HPRD:08967	ATP-binding cassette, sub-family A (ABC1), member 2	protein-coding	-
ABCA3	1	1	81.0169	1	1	0.0123431	0.00155429	0	0	0	6.34015	0	0	0	0	0	89	0	0	ABCA3	6623	2325880	2390747	ABC-C|ABC3|EST111653|LBM180|MGC166979|MGC72201|SMDP3	21	ENSG00000167972	GO:0000166|GO:0005215|GO:0005524|GO:0005624|GO:0005886|GO:0006810|GO:0016021|GO:0016887|GO:0042493|GO:0042599|GO:0042626	chr16	2265880	2330748	HGNC:33|MIM:601615|HPRD:03369	ATP-binding cassette, sub-family A (ABC1), member 3	protein-coding	-
ABCA4	1	1	1	1	1	1	1	0	0	0	0	0	0	0	0	0	0	0	0	ABCA4	7325	94458395	94586705	ABC10|ABCR|ARMD2|CORD3|DKFZp781N1972|FFM|FLJ17534|RMP|RP19|STGD|STGD1	24	ENSG00000198691	GO:0000166|GO:0004012|GO:0005215|GO:0005524|GO:0005624|GO:0005887|GO:0006649|GO:0006810|GO:0007601|GO:0007603|GO:0016020|GO:0016887|GO:0042626|GO:0045494|GO:0050896	chr1	94230982	94359293	HGNC:34|MIM:601691|HPRD:03408	ATP-binding cassette, sub-family A (ABC1), member 4	protein-coding	-
ABCA5	2.7027	10.5314	1.3497	0.883299	0.045543	1.76876	0.355752	6.69638	8.13078	10.093	7.12901	7.95176	5.63638	96	426	654	154	302	44	ABCA5	9380	67240577	67323323	ABC13|DKFZp451F117|DKFZp779N2435|EST90625|FLJ16381	23461	ENSG00000154265	GO:0000139|GO:0000166|GO:0005524|GO:0005764|GO:0005765|GO:0005770|GO:0005794|GO:0006810|GO:0010745|GO:0016020|GO:0016021|GO:0016887|GO:0031902|GO:0033344|GO:0034375|GO:0043691	chr17	64752171	64834918	HGNC:35|MIM:612503|HPRD:09789	ATP-binding cassette, sub-family A (ABC1), member 5	protein-coding	-
ABCA6	1	1	1	1	1	1	1	0	0	0	0	0	0	0	0	0	0	0	0	ABCA6	5296	67074848	67138015	EST155051|FLJ43498	23460	ENSG00000154262	GO:0000166|GO:0005524|GO:0006810|GO:0016020|GO:0016021|GO:0016887	chr17	64586442	64649610	HGNC:36|MIM:612504|HPRD:10622	ATP-binding cassette, sub-family A (ABC1), member 6	protein-coding	-
ABCA7	0.609516	0.0712888	1.03816	0.11696	1	0.0686686	0.00858486	3.81018	3.09592	0	3.86421	0	0	13	13	0	16	0	0	ABCA7	6818	1040103	1065570	ABCA-SSN|ABCX|FLJ40025	10347	ENSG00000064687	GO:0000139|GO:0000166|GO:0005215|GO:0005524|GO:0005548|GO:0005622|GO:0005768|GO:0005794|GO:0005886|GO:0006909|GO:0010008|GO:0016021|GO:0016324|GO:0016887|GO:0033700|GO:0043190	chr19	991102	1016570	HGNC:37|MIM:605414|HPRD:09255	ATP-binding cassette, sub-family A (ABC1), member 7	protein-coding	+
ABCA8	1	1	1	5.05419	1	5.05419	1	0	0	0	0	2.33748	0	0	0	0	0	6	0	ABCA8	6004	66863429	66951533	KIAA0822|MGC163152	10351	ENSG00000141338	GO:0000166|GO:0005524|GO:0005886|GO:0006810|GO:0016021|GO:0016887|GO:0042626	chr17	64375026	64463128	HGNC:38|MIM:612505|HPRD:09790	ATP-binding cassette, sub-family A (ABC1), member 8	protein-coding	-
ABCA9	0.00917492	0.00917492	0.00917492	1	1	1	1	6.76809	0	0	0	0	0	101	0	0	0	0	0	ABCA9	6301	66970774	67057136	DKFZp686F2450|EST640918|MGC75415	10350	ENSG00000154258	GO:0000166|GO:0005524|GO:0005739|GO:0006810|GO:0016020|GO:0016021|GO:0016887	chr17	64482368	64568731	HGNC:39|MIM:612507|HPRD:12401	ATP-binding cassette, sub-family A (ABC1), member 9	protein-coding	-
ABCA9-AS1	1	1	1	1	1	1	1	0	0	0	0	0	0	0	0	0	0	0	0		523	67000856	67014464
ABCB1	1	1	1	1	1	1	1	0	0	0	0	0	0	0	0	0	0	0	0	ABCB1	4716	87133180	87342639	ABC20|CD243|CLCS|GP170|MDR1|MGC163296|P-GP|PGY1	5243	ENSG00000085563	GO:0000166|GO:0005215|GO:0005515|GO:0005524|GO:0005624|GO:0006810|GO:0008559|GO:0009986|GO:0016020|GO:0016021|GO:0016787|GO:0016887|GO:0042493|GO:0042626|GO:0055085	chr7	86970884	87180500	HGNC:40|MIM:171050|HPRD:01370	ATP-binding cassette, sub-family B (MDR/TAP), member 1	protein-coding	-
ABCB10	1.47188	0.0146974	0.0146974	0.409247	1.14785	40.9845	9.97241	6.0883	6.64596	0	0	5.35701	0.198939	63	152	0	0	50	1	ABCB10	3857	229652330	229694442	EST20237|M-ABC2|MTABC2	23456	ENSG00000135776	GO:0000166|GO:0005215|GO:0005524|GO:0005739|GO:0005743|GO:0006810|GO:0016020|GO:0016021|GO:0016887|GO:0032592|GO:0042626|GO:0042803|GO:0055085	chr1	227718952	227761065	HGNC:41|MIM:605454|HPRD:09263	ATP-binding cassette, sub-family B (MDR/TAP), member 10	protein-coding	-
ABCB11	1	1	1	1	1	1	1	0	0	0	0	0	0	0	0	0	0	0	0	ABCB11	4775	169779450	169887833	ABC16|BRIC2|BSEP|PFIC-2|PFIC2|PGY4|SPGP	8647	ENSG00000073734	GO:0000166|GO:0005215|GO:0005524|GO:0005624|GO:0005887|GO:0006810|GO:0008554|GO:0015432|GO:0016020|GO:0016887|GO:0045177|GO:0046581|GO:0055085	chr2	169487695	169596079	HGNC:42|MIM:603201|HPRD:04436	ATP-binding cassette, sub-family B (MDR/TAP), member 11	protein-coding	-
ABCB4	176.137	1	1	0.00567741	1	1	1	0	7.46055	0	0	0	0	0	267	0	0	0	0	ABCB4	3988	87031362	87105019	ABC21|GBD1|MDR2|MDR2/3|MDR3|PFIC-3|PGY3	5244	ENSG00000005471	GO:0000139|GO:0000166|GO:0005515|GO:0005524|GO:0005624|GO:0005886|GO:0005887|GO:0006629|GO:0006810|GO:0008559|GO:0016324|GO:0016787|GO:0016887|GO:0042493|GO:0042626|GO:0046581|GO:0051384|GO:0055085	chr7	86869297	86942955	HGNC:45|MIM:171060|HPRD:01371	ATP-binding cassette, sub-family B (MDR/TAP), member 4	protein-coding	-
ABCB5	0.462172	2.95422	0.462172	1	0.354249	1	18.9448	1.1135	0	2.67628	0	0	1.17911	2	0	4	0	0	2	ABCB5	7728	20655246	20796637	ABCB5alpha|ABCB5beta|EST422562	340273	ENSG00000004846	GO:0000166|GO:0005524|GO:0005886|GO:0005887|GO:0015562|GO:0016887|GO:0042391|GO:0042626|GO:0055085	chr7	20653491	20763161	HGNC:46|MIM:611785	ATP-binding cassette, sub-family B (MDR/TAP), member 5	protein-coding	+
ABCB6	102.599	260.646	82.7053	2.83677	2.44933	3.51913	7.70795	0	6.68088	8.02595	6.36991	8.18513	9.31833	0	156	156	91	355	565	ABCB6	3018	220074489	220083712	ABC|ABC14|EST45597|FLJ22414|MTABC3|PRP|umat	10058	ENSG00000115657|ENSG00000198925	GO:0000166|GO:0005524|GO:0005739|GO:0005740|GO:0005741|GO:0005794|GO:0005886|GO:0006779|GO:0006810|GO:0006879|GO:0015439|GO:0015562|GO:0015886|GO:0016021|GO:0016887|GO:0020037|GO:0031307|GO:0043190|GO:0055085	chr2	219782738	219791916	HGNC:47|MIM:605452|HPRD:09261	ATP-binding cassette, sub-family B (MDR/TAP), member 6	protein-coding	-
ABCB7	1125.41	25.1601	854.499	0.0145471	3.81845	0.0191592	0.112539	0	10.1362	4.65306	9.73894	4.03312	6.58605	0	1710	15	940	20	85	ABCB7	2528	74273008	74376175	ABC7|ASAT|Atm1p|EST140535	22	ENSG00000131269	GO:0000166|GO:0005524|GO:0005739|GO:0005743|GO:0006810|GO:0015232|GO:0016020|GO:0016021|GO:0016887|GO:0042626|GO:0055085	chrX	74189830	74292857	HGNC:48|MIM:300135|HPRD:02137	ATP-binding cassette, sub-family B (MDR/TAP), member 7	protein-coding	-
ABCB8	88.7282	468.982	87.3166	0.145017	0.247038	0.147362	1.32666	2.11459	8.58591	10.988	8.56277	5.80021	8.97078	4	584	1216	416	68	444	ABCB8	4735	150725510	150744869	EST328128|M-ABC1|MABC1	11194	ENSG00000197150	GO:0000166|GO:0005215|GO:0005524|GO:0005624|GO:0005739|GO:0005740|GO:0005743|GO:0006810|GO:0016020|GO:0016021|GO:0016887|GO:0042626|GO:0043190|GO:0055085	chr7	150356443	150375802	HGNC:49|MIM:605464|HPRD:10400	ATP-binding cassette, sub-family B (MDR/TAP), member 8	protein-coding	+
ABCB9	1.15433	1.40114	0.167663	0.3955	0.000828009	2.72295	0.000870608	9.75147	9.95853	10.2381	7.17511	8.62028	0	798	1512	723	159	480	0	ABCB9	3909	123405499	123451056	EST122234|KIAA1520|TAPL|hABCB9	23457	ENSG00000150967	GO:0000166|GO:0002474|GO:0005524|GO:0005765|GO:0005769|GO:0005783|GO:0005789|GO:0015031|GO:0015440|GO:0015833|GO:0016020|GO:0016021|GO:0016887|GO:0022891|GO:0030176|GO:0042803|GO:0055085	chr12	121979492	122025705	HGNC:50|MIM:605453|HPRD:09262	ATP-binding cassette, sub-family B (MDR/TAP), member 9	protein-coding	-
ABCC1	0.414792	0.0116971	0.700267	2.19532	17.8576	1.30036	0.298451	9.1773	7.90776	2.75959	8.66327	9.04219	6.91805	536	365	4	446	643	107	ABCC1	6563	16043435	16236930	ABC29|ABCC|DKFZp686N04233|DKFZp781G125|GS-X|MRP|MRP1	4363	ENSG00000103222	GO:0000166|GO:0005215|GO:0005524|GO:0005624|GO:0005886|GO:0005887|GO:0006810|GO:0016787|GO:0016887|GO:0042493|GO:0042626|GO:0055085	chr16	15950935	16144431	HGNC:51|MIM:158343|HPRD:01153	ATP-binding cassette, sub-family C (CFTR/MRP), member 1	protein-coding	+
ABCC10	0.00359514	0.00282257	0.0050993	342.457	650.839	241.441	334.884	8.46877	0.349039	0	0.853289	8.76882	9.34616	328	2	0	2	532	576	ABCC10	5464	43395293	43418163	EST182763|MRP7|SIMRP7	89845	ENSG00000124574	GO:0000166|GO:0005524|GO:0005886|GO:0016021|GO:0016887|GO:0042626|GO:0055085	chr6	43507467	43526141	HGNC:52|MIM:612509|HPRD:07623	ATP-binding cassette, sub-family C (CFTR/MRP), member 10	protein-coding	+
ABCC11	189.94	5.12089	1	0.00526481	0.195279	1	1	0	7.5694	2.35639	0	0	0	0	288	3	0	0	0	ABCC11	4908	48200823	48269088	EWWD|MRP8|WW	85320	ENSG00000121270	GO:0000166|GO:0005524|GO:0016020|GO:0016021|GO:0016887|GO:0042626|GO:0055085	chr16	46758323	46826589	HGNC:14639|MIM:607040|HPRD:06127	ATP-binding cassette, sub-family C (CFTR/MRP), member 11	protein-coding	-
ABCC12	1	1	1	1	1	1	1	0	0	0	0	0	0	0	0	0	0	0	0	ABCC12	5168	48116885	48180681	MGC27071|MRP9	94160	ENSG00000140798	GO:0000166|GO:0005524|GO:0005739|GO:0016020|GO:0016021|GO:0016887|GO:0042626|GO:0055085	chr16	46674385	46738182	HGNC:14640|MIM:607041|HPRD:06128	ATP-binding cassette, sub-family C (CFTR/MRP), member 12	protein-coding	-
ABCC13	1	1	1	1	1	1	1	0	0	0	0	0	0	0	0	0	0	0	0	ABCC13	2924	15646121	15673692	C21orf73|PRED6	150000		GO:0005524|GO:0005634|GO:0016020|GO:0016021|GO:0042626|GO:0055085	chr21	14567991	14595563	HGNC:16022|MIM:608835|HPRD:10586	ATP-binding cassette, sub-family C (CFTR/MRP), member 13, pseudogene	pseudo	+
ABCC2	1	1	1	1	1	1	1	0	0	0	0	0	0	0	0	0	0	0	0	ABCC2	5446	101542356	101611949	ABC30|CMOAT|DJS|KIAA1010|MRP2|cMRP	1244	ENSG00000023839	GO:0000166|GO:0005215|GO:0005515|GO:0005524|GO:0005624|GO:0005887|GO:0006810|GO:0008514|GO:0016020|GO:0016324|GO:0016887|GO:0042626|GO:0046581|GO:0055085	chr10	101532453	101601652	HGNC:53|MIM:601107|HPRD:03065	ATP-binding cassette, sub-family C (CFTR/MRP), member 2	protein-coding	+
ABCC3	0.827508	0.00153536	0.601529	0.147499	165	0.202911	0.421283	9.34721	9.07405	0	8.61392	6.31283	7.36633	603	819	0	431	97	146	ABCC3	5271	48712219	48769063	ABC31|DKFZp686E22157|EST90757|MLP2|MOAT-D|MRP3|cMOAT2	8714	ENSG00000108846	GO:0000166|GO:0005215|GO:0005524|GO:0005624|GO:0005887|GO:0006810|GO:0008514|GO:0016020|GO:0016887|GO:0042626|GO:0055085	chr17	46067217	46124061	HGNC:54|MIM:604323|HPRD:06826	ATP-binding cassette, sub-family C (CFTR/MRP), member 3	protein-coding	+
ABCC4	1.16471	3.02747	0.657749	0.00152273	0.000585817	0.00269639	0.000339461	9.13915	9.35912	10.7373	8.53476	0	0	522	998	1022	408	0	0	ABCC4	6265	95672084	95953700	EST170205|MOAT-B|MOATB|MRP4	10257	ENSG00000125257	GO:0000166|GO:0005254|GO:0005524|GO:0005624|GO:0005886|GO:0006811|GO:0008150|GO:0016021|GO:0016404|GO:0016887|GO:0031088|GO:0042626|GO:0055085	chr13	94470084	94751688	HGNC:55|MIM:605250|HPRD:05583	ATP-binding cassette, sub-family C (CFTR/MRP), member 4	protein-coding	-
ABCC5	365.195	150.458	915.414	0.75877	1.56979	0.302703	0.258105	0	8.51252	7.23322	9.83828	8.11426	7.88379	0	555	90	1007	338	209	ABCC5	7060	183637725	183735727	ABC33|DKFZp686C1782|EST277145|MOAT-C|MOATC|MRP5|SMRP|pABC11	10057	ENSG00000114770	GO:0000166|GO:0005524|GO:0005624|GO:0005887|GO:0006810|GO:0008514|GO:0016020|GO:0016887|GO:0032496|GO:0032868|GO:0042626|GO:0048471|GO:0055085	chr3	185120418	185218421	HGNC:56|MIM:605251|HPRD:06898	ATP-binding cassette, sub-family C (CFTR/MRP), member 5	protein-coding	-
ABCC5-AS1	1	1	1	1	1	1	1	0	0	0	0	0	0	0	0	0	0	0	0		469	183724127	183729207
ABCC6	212.979	3.44457	1	0.00469529	0.290312	1	1	0	7.73457	1.78432	0	0	0	0	323	2	0	0	0	ABCC6	5579	16243423	16317328	ABC34|ARA|EST349056|MLP1|MOATE|MRP6|PXE|PXE1|URG7	368	ENSG00000091262	GO:0000166|GO:0005215|GO:0005524|GO:0005624|GO:0005886|GO:0006810|GO:0007601|GO:0016021|GO:0016324|GO:0016328|GO:0016887|GO:0042493|GO:0042626|GO:0050896|GO:0055085	chr16	16150923	16224829	HGNC:57|MIM:603234|HPRD:04453	ATP-binding cassette, sub-family C (CFTR/MRP), member 6	protein-coding	-
ABCC6P1	1	1	1	1	30.3562	1	243.255	0	0	0	0	0	4.92392	0	0	0	0	0	27	ABCC6P1	2724	18582571	18609607		653190			chr16	18490071	18517108	HGNC:33352	ATP-binding cassette, sub-family C, member 6 pseudogene 1	pseudo	+
ABCC6P2	1	1	1	1	1	1	1	0	0	0	0	0	0	0	0	0	0	0	0	ABCC6P2	706	14916290	14918559		730013			chr16	14823790	14826060	HGNC:33353	ATP-binding cassette, sub-family C, member 6 pseudogene 2	pseudo	-
ABCC8	1	1	1	1	1	1	1	0	0	0	0	0	0	0	0	0	0	0	0	ABCC8	4924	17414433	17498392	ABC36|HHF1|HI|HRINS|MRP8|PHHI|SUR|SUR1|TNDM2	6833	ENSG00000006071	GO:0000166|GO:0004872|GO:0005524|GO:0005975|GO:0006813|GO:0008281|GO:0015079|GO:0016020|GO:0016021|GO:0016887|GO:0042626|GO:0055085	chr11	17371008	17455025	HGNC:59|MIM:600509|HPRD:02741	ATP-binding cassette, sub-family C (CFTR/MRP), member 8	protein-coding	-
ABCC9	1	1	1	1	11.1814	1	11.04	0	0	0	0	0	3.48303	0	0	0	1	0	10	ABCC9	8462	21950325	22089628	ABC37|CMD1O|FLJ36852|SUR2	10060	ENSG00000069431	GO:0000166|GO:0004872|GO:0005215|GO:0005524|GO:0006813|GO:0008281|GO:0008282|GO:0010107|GO:0015459|GO:0016020|GO:0016021|GO:0016887|GO:0042626|GO:0051607|GO:0055085	chr12	21841591	21980895	HGNC:60|MIM:601439|HPRD:03258	ATP-binding cassette, sub-family C (CFTR/MRP), member 9	protein-coding	-
ABCD1	1.52238	0.0480257	0.469763	0.190045	80.6721	0.615888	8.19129	5.19904	5.80537	0.818994	4.10905	3.40979	7.15299	34	85	1	19	13	126	ABCD1	3664	152990324	153010216	ABC42|ALD|ALDP|AMN	215	ENSG00000101986	GO:0000166|GO:0005215|GO:0005325|GO:0005515|GO:0005524|GO:0005777|GO:0005778|GO:0005779|GO:0007031|GO:0015919|GO:0016020|GO:0016021|GO:0016887|GO:0033540|GO:0042626|GO:0042802	chrX	152643517	152663410	HGNC:61|MIM:300371|HPRD:02300	ATP-binding cassette, sub-family D (ALD), member 1	protein-coding	+
ABCD2	1	1	1	1	1	1	1	0	0	0	0	0	0	0	0	0	0	0	0	ABCD2	5341	39945023	40013843	ABC39|ALDL1|ALDR|ALDRP|hALDR	225	ENSG00000173208	GO:0000166|GO:0005515|GO:0005524|GO:0005739|GO:0005777|GO:0005778|GO:0005887|GO:0006631|GO:0006810|GO:0016020|GO:0016887|GO:0043190	chr12	38231289	38300110	HGNC:66|MIM:601081|HPRD:03051	ATP-binding cassette, sub-family D (ALD), member 2	protein-coding	-
ABCD3	0.821172	0.0234982	1.15134	1.72446	72.4253	1.22994	1.47792	7.76232	7.47808	2.35102	7.96564	8.26422	8.52944	201	271	3	275	375	327	ABCD3	3797	94883934	94984219	ABC43|PMP70|PXMP1|ZWS2	5825	ENSG00000117528	GO:0000166|GO:0005515|GO:0005524|GO:0005777|GO:0005778|GO:0005779|GO:0007031|GO:0015910|GO:0016020|GO:0016021|GO:0016887|GO:0042626|GO:0055085	chr1	94656521	94756807	HGNC:67|MIM:170995|HPRD:01368	ATP-binding cassette, sub-family D (ALD), member 3	protein-coding	+
ABCD4	210.685	6.78563	1.80581	0.00474642	36.6276	0.55377	127.947	0	7.71894	2.76248	0.852642	0	7.95734	0	320	4	2	0	220	ABCD4	3157	74751981	74769767	ABC41|EST352188|P70R|P79R|PMP69|PXMP1L	5826	ENSG00000119688	GO:0000166|GO:0005215|GO:0005524|GO:0005777|GO:0005778|GO:0006810|GO:0016020|GO:0016021|GO:0016887|GO:0042626|GO:0043190|GO:0055085	chr14	73821733	73839520	HGNC:68|MIM:603214|HPRD:04446	ATP-binding cassette, sub-family D (ALD), member 4	protein-coding	-
ABCE1	0.759435	1.54237	0.830275	0.184841	0.498262	0.16907	0.925585	9.65426	9.25726	10.2794	9.38593	6.82162	9.27439	746	930	744	736	138	548	ABCE1	4194	146019157	146050676	ABC38|OABP|RLI|RNASEL1|RNASELI|RNS4I	6059	ENSG00000164163	GO:0000166|GO:0005524|GO:0005737|GO:0005739|GO:0006401|GO:0008428|GO:0009055|GO:0009615|GO:0016887|GO:0044419|GO:0051536	chr4	146238606	146270126	HGNC:69|MIM:601213|HPRD:03132	ATP-binding cassette, sub-family E (OABP), member 1	protein-coding	+
ABCF1	2.69127	0.919299	1.90734	1.8362	0.90973	2.59088	0.438504	9.49496	10.9232	9.37356	10.4265	11.8	9.23707	668	2951	397	1514	4349	534	ABCF1	24248	1832077	30559309	ABC27|ABC50	23	ENSG00000204574	GO:0000166|GO:0005524|GO:0005840|GO:0006412|GO:0006954|GO:0008135|GO:0016887|GO:0042626|GO:0043023|GO:0043024	chr6	30647149	30667288	HGNC:70|MIM:603429|HPRD:09139	ATP-binding cassette, sub-family F (GCN20), member 1	protein-coding	+
ABCF2	3.55462	2.93864	1.64829	0.805075	1.9662	1.73619	3.50428	7.52072	9.35042	9.07587	8.24169	9.03762	10.0513	170	992	323	333	641	939	ABCF2	4967	150904924	150924460	ABC28|DKFZp586K1823|EST133090|HUSSY18|M-ABC1	10061	ENSG00000033050	GO:0000166|GO:0005215|GO:0005524|GO:0005739|GO:0005740|GO:0006810|GO:0016887|GO:0043190	chr7	150535856	150555250	HGNC:71|MIM:612510|HPRD:12403	ATP-binding cassette, sub-family F (GCN20), member 2	protein-coding	-
ABCF3	0.835471	1.14087	0.487396	1.11698	0.180487	1.91467	0.42294	7.62694	7.3676	7.81707	6.59011	7.5272	5.34704	183	251	135	106	225	36	ABCF3	2572	183903864	183911795	EST201864|FLJ11198	55324	ENSG00000161204	GO:0000166|GO:0005524|GO:0016887	chr3	185386557	185394489	HGNC:72|HPRD:12404	ATP-binding cassette, sub-family F (GCN20), member 3	protein-coding	+
ABCG1	1.42113	1	1	0.703667	1	1	1	0	0.507036	0	0	0	0	0	2	0	0	0	0	ABCG1	3605	43619800	43717354	ABC8|MGC34313|WHITE1	9619	ENSG00000160179	GO:0000139|GO:0000166|GO:0005524|GO:0005543|GO:0005548|GO:0005768|GO:0005783|GO:0005789|GO:0005794|GO:0005886|GO:0005887|GO:0006869|GO:0008203|GO:0009720|GO:0009897|GO:0010033|GO:0010745|GO:0010872|GO:0010887|GO:0015485|GO:0016887|GO:0017127|GO:0019534|GO:0032367|GO:0033344|GO:0033700|GO:0033993|GO:0034041|GO:0034374|GO:0034375|GO:0034436|GO:0034437|GO:0042632|GO:0042803|GO:0042987|GO:0043531|GO:…	chr21	42492868	42590423	HGNC:73|MIM:603076|HPRD:04355	ATP-binding cassette, sub-family G (WHITE), member 1	protein-coding	+
ABCG2	0.46292	0.46292	0.46292	1.62982	4.47899	1.62982	36.8896	1.11116	0	0	0	0.704717	2.16317	2	0	0	0	2	4	ABCG2	4760	89011417	89152474	ABC15|ABCP|BCRP|BCRP1|BMDP|CD338|CDw338|EST157481|MGC102821|MRX|MXR|MXR1	9429	ENSG00000118777	GO:0000166|GO:0005215|GO:0005515|GO:0005524|GO:0005886|GO:0006810|GO:0008559|GO:0016021|GO:0016887|GO:0042493|GO:0042626|GO:0042803	chr4	89230440	89299035	HGNC:74|MIM:603756|HPRD:04783	ATP-binding cassette, sub-family G (WHITE), member 2	protein-coding	-
ABCG4	1	1	1	1	1	1	1	0	0	0	0	0	0	0	0	0	0	0	0	ABCG4	3935	119019751	119033374	WHITE2	64137	ENSG00000172350	GO:0000166|GO:0005524|GO:0006810|GO:0016020|GO:0016021|GO:0016887|GO:0033344|GO:0042803|GO:0046982	chr11	118524960	118538582	HGNC:13884|MIM:607784|HPRD:12130	ATP-binding cassette, sub-family G (WHITE), member 4	protein-coding	+
ABCG5	1	1	1	1	1	1	1	0	0	0	0	0	0	0	0	0	0	0	0	ABCG5	2740	44039612	44065958	STSL	64240	ENSG00000138075	GO:0000166|GO:0005515|GO:0005524|GO:0005624|GO:0005886|GO:0006810|GO:0007584|GO:0007588|GO:0010212|GO:0010949|GO:0016021|GO:0016324|GO:0016887|GO:0017127|GO:0030299|GO:0033344|GO:0042493|GO:0042632|GO:0045796|GO:0046982	chr2	43893115	43919462	HGNC:13886|MIM:605459|HPRD:05678	ATP-binding cassette, sub-family G (WHITE), member 5	protein-coding	-
ABCG8	1	1	1	1	1	1	1	0	0	0	0	0	0	0	0	0	0	0	0	ABCG8	2665	44066104	44105605	GBD4|MGC142217|STSL	64241	ENSG00000143921	GO:0005524|GO:0005886|GO:0006810|GO:0007588|GO:0010949|GO:0015914|GO:0015918|GO:0016021|GO:0016324|GO:0016887|GO:0017127|GO:0030299|GO:0033344|GO:0042632|GO:0045796|GO:0046982	chr2	43919607	43959109	HGNC:13887|MIM:605460|HPRD:05679	ATP-binding cassette, sub-family G (WHITE), member 8	protein-coding	+
ABHD1	0.906829	0.0110223	1.43307	0.0121548	1	0.00769138	0.000967924	6.50343	6.36233	0	7.02254	0	0	84	125	0	143	0	0	ABHD1	1446	27346658	27353680	FLJ36128|LABH1	84696	ENSG00000143994	GO:0003674|GO:0004091|GO:0008150|GO:0016020|GO:0016021|GO:0016787	chr2	27200161	27207184	HGNC:17553|MIM:612195|HPRD:07468	abhydrolase domain containing 1	protein-coding	+
ABHD10	758.155	6.77208	1101.78	0.00131899	0.147665	0.000907622	0.0001143	0	9.56635	2.7596	10.1056	0	0	0	1152	4	1212	0	0	ABHD10	2806	111697724	111712215	FLJ11342	55347	ENSG00000144827	GO:0005739|GO:0008233|GO:0008236	chr3	113180518	113194900	HGNC:25656|HPRD:07751	abhydrolase domain containing 10	protein-coding	+
ABHD11	8.20888	3.48001	7.25816	0.538578	1.32267	0.609124	0.634187	8.01819	11.0554	9.81729	10.8778	10.1626	10.2207	240	3234	540	2070	1398	1056	ABHD11	1652	73150426	73153197	WBSCR21	83451	ENSG00000106077	GO:0003674|GO:0005575|GO:0008150|GO:0016787	chr7	72788363	72791126	HGNC:16407|HPRD:15658	abhydrolase domain containing 11	protein-coding	-
ABHD11-AS1	1	1	1	1	1	1	1	0	0	0	0	0	0	0	0	0	0	0	0		473	73149400	73150330
ABHD12	1.23254	1.56948	1.01945	0.972543	0.604565	1.17582	0.930717	8.99695	9.29858	9.64724	9.02475	9.25841	8.9212	473	957	480	573	747	429	ABHD12	2411	25275380	25371618	ABHD12A|BEM46L2|C20orf22|DKFZp434P106|dJ965G21.2	26090	ENSG00000100997	GO:0016020|GO:0016021|GO:0016787|GO:0047372	chr20	25223379	25319477	HGNC:15868|HPRD:07094	abhydrolase domain containing 12	protein-coding	-
ABHD12B	1	1	1	1	1	1	1	0	0	0	0	0	0	0	0	0	0	0	0	ABHD12B	1708	51338879	51371688	BEM46L3|C14orf29|MGC129926|MGC129927|c14_5314	145447	ENSG00000131969	GO:0016787	chr14	50408628	50441438	HGNC:19837	abhydrolase domain containing 12B	protein-coding	+
ABHD13	0.373882	0.0313921	2.62227	3.12297	0.567101	0.445271	0.000854499	5.81178	4.39243	0.818321	7.2026	6.03535	0	52	32	1	162	80	0	ABHD13	5302	108870764	108886603	BEM46L1|C13orf6|FLJ14906|MGC27058|RP11-153I24.2|bA153I24.2	84945	ENSG00000139826	GO:0016020|GO:0016021|GO:0016787	chr13	107668764	107684604	HGNC:20293|HPRD:12618	abhydrolase domain containing 13	protein-coding	+
ABHD14A	1	170.269	102.717	1	1.12138	0.00973545	1.8581	0	0	7.41168	6.68254	0	7.57695	0	1	102	113	0	169	ABHD14A	1108	52009043	52015216	DKFZp564O243|DORZ1|FLJ60317|FLJ60467	25864	ENSG00000114786	GO:0005737|GO:0016020|GO:0016021|GO:0016787	chr3	51984082	51990255	HGNC:24538|HPRD:08530	abhydrolase domain containing 14A	protein-coding	+
ABHD14A-ACY1	138.172	123.672	206.354	0.62881	1.26094	0.421042	0.755868	0	7.11032	6.95038	7.68898	6.44102	7.28488	0	210	74	227	106	138		1879	52009043	52023218
ABHD14B	1.33401	2.12156	1.04008	0.77615	0.292077	0.995492	0.5958	10.3035	10.7193	11.3887	10.3602	10.3537	9.61307	1170	2562	1605	1446	1596	693	ABHD14B	2437	52002527	52008646	CIB|MGC15429	84836	ENSG00000114779	GO:0005634|GO:0005737|GO:0016787	chr3	51977571	51983070	HGNC:28235|HPRD:17504	abhydrolase domain containing 14B	protein-coding	-
ABHD15	179.89	3.14987	95.8667	0.714771	39.1524	1.34124	1.286	0.124827	7.6158	1.78012	6.70778	7.13135	7.07115	1	298	2	115	171	119	ABHD15	3355	27887690	27894042		116236	ENSG00000168792	GO:0004091|GO:0005576|GO:0016787	chr17	24912437	24918174	HGNC:26971|HPRD:14014	abhydrolase domain containing 15	protein-coding	-
ABHD16A	1358.18	1409.98	1538.06	1.4029	0.714885	1.23884	0.655375	0	10.4075	10.4615	10.5869	10.8959	9.97725	0	2064	844	1692	2324	892		17367	2940299	31671137
ABHD16B	1.63082	2.07578	0.00907611	0.332949	0.00437238	59.8251	1	6.78371	7.48931	7.83737	0	5.90268	0	102	273	137	0	73	0		1776	62492567	62494341
ABHD17A	0.682484	1.19205	0.694461	0.86675	0.424993	0.851802	0.729525	9.55831	9.00718	9.81176	9.03228	8.80087	8.57727	698	782	538	576	544	338		1716	1876976	1885518
ABHD17B	0.385349	0.00740984	0.00740984	0.0192289	1	1	1	7.07634	5.70058	0	0	0	0	125	79	0	0	0	0		3260	74477369	74526148
ABHD17C	0.672961	0.00488026	0.401356	1.02555	31.667	1.71956	0.385236	9.4555	8.88409	1.77667	8.13845	8.92049	6.76158	650	718	2	310	591	96		2360	80987653	81047962
ABHD2	0.696378	0.24565	0.557735	1.22709	2.33697	1.53212	1.02928	11.4241	10.9021	9.39878	10.5818	11.1973	10.6234	2544	2908	404	1686	2864	1396	ABHD2	9133	89631382	89745591	HS1-2|LABH2|MGC111112|MGC26249|PHPS1-2	11057	ENSG00000140526	GO:0003674|GO:0004091|GO:0008150|GO:0009611|GO:0016020|GO:0016021|GO:0016787|GO:0030336	chr15	87432385	87546595	HGNC:18717|MIM:612196|HPRD:09791	abhydrolase domain containing 2	protein-coding	+
ABHD3	0.775555	0.0178164	0.0178164	0.0229725	1	1	1	5.81065	5.44395	0	0	0	0	52	66	0	0	0	0	ABHD3	2504	19230859	19284766	LABH3|MGC11259	171586	ENSG00000158201	GO:0003674|GO:0004091|GO:0005575|GO:0008150|GO:0016020|GO:0016021|GO:0016787	chr18	17484856	17538764	HGNC:18718|MIM:612197|HPRD:12405	abhydrolase domain containing 3	protein-coding	-
ABHD4	4.13967	0.0165636	5.58981	1.38068	70.8972	1.02249	0.210216	6.72612	8.77564	0.81028	9.20892	9.24101	6.95794	98	666	1	651	738	110	ABHD4	2509	23067148	23081265	ABH4|FLJ12816	63874	ENSG00000100439	GO:0016042|GO:0016787	chr14	22136987	22151105	HGNC:20154|HPRD:12406	abhydrolase domain containing 4	protein-coding	+
ABHD5	9.40718	5.73967	3.51141	0.389407	0.420597	1.04323	0.68753	6.81184	10.0456	9.33281	8.62389	8.68495	8.08332	104	1606	386	434	502	240	ABHD5	5353	43732376	43764217	CDS|CGI58|IECN2|MGC8731|NCIE2	51099	ENSG00000011198	GO:0003841|GO:0004806|GO:0005515|GO:0005737|GO:0005811|GO:0005829|GO:0006629|GO:0006631|GO:0006654|GO:0008415|GO:0008654|GO:0010891|GO:0010898|GO:0016740|GO:0030154|GO:0042171|GO:0051006	chr3	43707379	43739221	HGNC:21396|MIM:604780|HPRD:05308|HPRD:11986	abhydrolase domain containing 5	protein-coding	+
ABHD6	216.136	3.44176	1	0.0074707	17.4021	1.61469	476.538	0	7.7558	1.78315	0	0.691258	5.90434	0	328	2	0	2	53	ABHD6	2393	58223260	58280461		57406	ENSG00000163686	GO:0016020|GO:0016021|GO:0016787|GO:0047372	chr3	58198299	58255501	HGNC:21398|HPRD:12407	abhydrolase domain containing 6	protein-coding	+
ABHD8	2.86328	0.0258564	1.56269	0.538519	0.568269	0.986715	0.00118276	6.08869	7.60636	0.815355	6.73273	6.71343	0	63	296	1	117	128	0	ABHD8	2090	17402941	17414282	FLJ11743|MGC14280|MGC2512	79575	ENSG00000127220	GO:0016787	chr19	17263940	17275282	HGNC:23759|HPRD:12409	abhydrolase domain containing 8	protein-coding	-
ABI1	2.23377	4.17791	3.8221	0.684316	0.226058	0.399938	0.247113	10.8661	12.0256	12.9289	12.8005	11.4783	10.7837	1728	6336	4668	7848	3480	1560	ABI1	3776	27035526	27150016	ABI-1|E3B1|NAP1BP|SSH3BP|SSH3BP1	10006	ENSG00000136754	GO:0005515|GO:0005622|GO:0005625|GO:0005634|GO:0005737|GO:0005783|GO:0005829|GO:0005856|GO:0006928|GO:0007169|GO:0008092|GO:0008154|GO:0008285|GO:0018108|GO:0019717|GO:0030027|GO:0030054|GO:0030175|GO:0030426|GO:0045202	chr10	27075533	27190022	HGNC:11320|MIM:603050|HPRD:04336	abl-interactor 1	protein-coding	-
ABI2	3.18708	2.7538	7.34815	1.56253	0.435495	0.67771	0.163233	8.79075	10.463	10.2522	11.6681	11.1069	9.0529	410	2145	730	3580	2690	470	ABI2	6927	204192963	204296896	ABI-2|ABI2B|AIP-1|AblBP3|SSH3BP2|argBPIA|argBPIB	10152	ENSG00000138443	GO:0003677|GO:0005737|GO:0005829|GO:0005856|GO:0005913|GO:0006928|GO:0007010|GO:0007611|GO:0008093|GO:0008154|GO:0016358|GO:0016477|GO:0017124|GO:0018108|GO:0019900|GO:0030027|GO:0030175|GO:0030425|GO:0043010|GO:0070064	chr2	203901248	204005137	HGNC:24011|MIM:606442	abl-interactor 2	protein-coding	+
ABI3	0.470918	0.470918	0.470918	1	1	1	1	1.08645	0	0	0	0	0	2	0	0	0	0	0	ABI3	2109	47287590	47300587	NESH|SSH3BP3	51225	ENSG00000108798	GO:0005515|GO:0005622|GO:0005737|GO:0006928|GO:0018108|GO:0030027|GO:0030334	chr17	44642588	44655586	HGNC:29859|MIM:606363|HPRD:05900	ABI family, member 3	protein-coding	+
ABI3BP	0.0154277	2.75579	2.38425	94.2759	0.00559829	0.61003	0.00081432	6.01833	0	7.4808	7.27187	6.55882	0	60	0	107	170	115	0	ABI3BP	4473	100468180	100712334	FLJ41743|FLJ41754|NESHBP|TARSH	25890	ENSG00000154175	GO:0005576|GO:0005615|GO:0031012	chr3	101950869	102195024	HGNC:17265|MIM:606279|HPRD:09380	ABI family, member 3 (NESH) binding protein	protein-coding	-
ABL1	1.02525	0.619351	0.326444	0.919431	0.746162	2.88761	1.41557	11.5164	11.5523	10.8252	9.90128	11.4312	10.4028	2712	4564	1086	1052	3368	1198	ABL1	6152	133589269	133763062	ABL|JTK7|bcr/abl|c-ABL|p150|v-abl	25	ENSG00000097007	GO:0000115|GO:0000166|GO:0000287|GO:0003677|GO:0004713|GO:0004715|GO:0005515|GO:0005524|GO:0005634|GO:0005730|GO:0005737|GO:0005829|GO:0005856|GO:0006298|GO:0006355|GO:0006464|GO:0007155|GO:0007165|GO:0008022|GO:0008630|GO:0016020|GO:0016740|GO:0017124|GO:0018108|GO:0030036|GO:0030145|GO:0031965|GO:0048471|GO:0051353|GO:0070064	chr9	132579089	132752883	HGNC:76|MIM:189980|HPRD:01809	c-abl oncogene 1, non-receptor tyrosine kinase	protein-coding	+
ABL2	1.25603	0.0195958	0.737701	2.02333	43.7569	3.44497	1.16232	12.2224	12.5512	6.54905	11.7835	13.568	12.0005	4424	9121	56	3878	14812	3626	ABL2	12649	179068463	179198819	ABLL|ARG|FLJ22224|FLJ31718|FLJ41441	27	ENSG00000143322	GO:0000166|GO:0000287|GO:0004672|GO:0004713|GO:0004715|GO:0005515|GO:0005524|GO:0005737|GO:0005829|GO:0005856|GO:0006464|GO:0007155|GO:0007165|GO:0016740|GO:0018108|GO:0030145|GO:0051353	chr1	177335086	177465442	HGNC:77|MIM:164690|HPRD:01259	v-abl Abelson murine leukemia viral oncogene homolog 2	protein-coding	-
ABLIM1	1	1	138.283	3.25045	1	0.0235058	0.000910665	0	0	0	7.11148	1.70064	0	0	0	0	152	4	0	ABLIM1	8303	116190870	116444414	ABLIM|DKFZp781D0148|FLJ14564|KIAA0059|LIMAB1|LIMATIN|MGC1224	3983	ENSG00000099204	GO:0003779|GO:0005515|GO:0005737|GO:0007010|GO:0007601|GO:0008270|GO:0009887|GO:0015629|GO:0046872	chr10	116180859	116434404	HGNC:78|MIM:602330|HPRD:03819	actin binding LIM protein 1	protein-coding	-
ABLIM2	0.00181208	0.00181208	0.00181208	5.71234	1	5.71234	1	9.10814	0	0	0	2.51408	0	511	0	0	0	7	0	ABLIM2	5080	7967038	8160559	DKFZp761F129|FLJ26534|FLJ39684|KIAA1808|MGC141918	84448	ENSG00000163995	GO:0003779|GO:0005737|GO:0007010|GO:0008270|GO:0015629|GO:0046872	chr4	8017937	8211459	HGNC:19195|MIM:612544	actin binding LIM protein family, member 2	protein-coding	-
ABLIM3	2.01659	1.00437	0.722312	0.686962	0.377429	1.9179	0.524831	11.3815	12.3934	11.3878	10.9122	11.8517	9.9821	2470	8176	1604	2120	4508	895	ABLIM3	4778	148521047	148640001		22885	ENSG00000173210	GO:0003779|GO:0005737|GO:0007010|GO:0008270|GO:0045944|GO:0046872	chr5	148501247	148620192	HGNC:29132|MIM:611305|HPRD:12411	actin binding LIM protein family, member 3	protein-coding	+
ABO	1	1	1	1	1	1	1	0	0	0	0	0	0	0	0	0	0	0	0	ABO	1579	136130564	136150630	A3GALNT|A3GALT1|GTB|NAGAT	28	ENSG00000175164	GO:0004380|GO:0004381|GO:0005576|GO:0005794|GO:0005975|GO:0006486|GO:0016020|GO:0016021|GO:0016758|GO:0030173|GO:0032580|GO:0046872	chr9	135120384	135140451	HGNC:79|MIM:110300|HPRD:05821	ABO blood group (transferase A, alpha 1-3-N-acetylgalactosaminyltransferase; transferase B, alpha 1-3-galactosyltransferase)	protein-coding	-
ABR	1.10139	0.65877	0.261035	0.952393	1.02194	4.01843	2.57865	11.188	11.3274	10.5859	9.25036	11.257	10.6172	2160	3905	920	670	2985	1390	ABR	6656	906759	1090616	FLJ45954|MDB	29	ENSG00000159842	GO:0005085|GO:0005089|GO:0005096|GO:0005515|GO:0005622|GO:0005829|GO:0006915|GO:0007165|GO:0007264|GO:0008624|GO:0035023	chr17	853509	1037366	HGNC:81|MIM:600365|HPRD:02649	active BCR-related gene	protein-coding	-
ABRA	1	1	1	1	1	1	1	0	0	0	0	0	0	0	0	0	0	0	0	ABRA	2754	107771712	107782472	STARS	137735	ENSG00000174429	GO:0000060|GO:0003713|GO:0003779|GO:0005737|GO:0005886|GO:0015031|GO:0015629|GO:0030017|GO:0035025|GO:0045941|GO:0045944|GO:0051091|GO:0055085	chr8	107840887	107851648	HGNC:30655|MIM:609747|HPRD:11608	actin-binding Rho activating protein	protein-coding	-
ABRACL	2.11421	1.49442	4.08505	1.74968	2.37186	0.905542	0.867704	7.79781	8.87793	8.3774	9.82817	9.68502	9.62341	206	715	199	1000	1004	698		845	139349820	139364439
ABT1	3.29576	0.0104019	3.61416	1.3183	200.495	1.20216	0.57711	7.39674	9.11735	0.809734	9.2504	9.51603	8.45715	156	844	1	670	893	311	ABT1	2263	26597172	26600277	hABT1	29777	ENSG00000146109	GO:0000166|GO:0003677|GO:0003713|GO:0003723|GO:0005515|GO:0005634|GO:0005667|GO:0005730|GO:0006366|GO:0016251|GO:0021522|GO:0045449	chr6	26705159	26708256	HGNC:17369|HPRD:16469	activator of basal transcription 1	protein-coding	+
ABTB1	1.99228	2.86747	0.736214	1.95248	0.737238	5.28365	2.86892	7.28127	8.27569	8.80105	6.83947	9.241	8.36125	144	471	267	126	738	291	ABTB1	2022	127391782	127399769	BPOZ|BTB3|EF1ABP|MGC20585	80325	ENSG00000114626	GO:0003746|GO:0005515|GO:0005737|GO:0006412	chr3	128874471	128882458	HGNC:18275|MIM:608308|HPRD:10513	ankyrin repeat and BTB (POZ) domain containing 1	protein-coding	+
ABTB2	23.6358	1	174.586	3.64294	1	0.493189	0.00072108	0	4.5629	0	7.44779	6.428	0	0	36	0	192	105	0	ABTB2	4903	34172535	34379555	DKFZp586C1619	25841	ENSG00000166016	GO:0001558|GO:0003674|GO:0003677|GO:0005515|GO:0005575	chr11	34129111	34336131	HGNC:23842|HPRD:10624	ankyrin repeat and BTB (POZ) domain containing 2	protein-coding	-
ACAA1	1.80335	1.42481	3.97513	1.76107	1.36218	0.798925	0.488304	7.94419	8.79487	8.45497	9.93519	9.61133	8.90088	228	675	210	1077	954	423	ACAA1	1987	38164202	38178733	ACAA|PTHIO|THIO	30	ENSG00000060971	GO:0003988|GO:0005515|GO:0005737|GO:0005777|GO:0005782|GO:0006091|GO:0006629|GO:0006631|GO:0008415|GO:0016740|GO:0033540|GO:0043231	chr3	38139205	38153737	HGNC:82|MIM:604054|HPRD:06815	acetyl-CoA acyltransferase 1	protein-coding	-
ACAA2	4.26899	2.92535	2.11996	0.176357	1.44972	0.355133	2.00001	7.12259	9.21649	8.6712	8.20663	6.71306	9.20697	129	904	244	325	128	523	ACAA2	1934	47309875	47340251	DSAEC|FLJ35992|FLJ95265	10449	ENSG00000167315	GO:0003988|GO:0005739|GO:0005743|GO:0006629|GO:0006631|GO:0006695|GO:0008415|GO:0016740	chr18	45563872	45594249	HGNC:83|MIM:604770|HPRD:10380	acetyl-CoA acyltransferase 2	protein-coding	-
ACACA	0.721376	0.00136155	0.00136155	0.00923894	1	4.89497	1	9.52053	9.04936	0	0	2.2913	0	680	805	0	0	6	0	ACACA	11380	35441928	35766902	ACAC|ACC|ACC1|ACCA	31	ENSG00000132142	GO:0000166|GO:0001894|GO:0003989|GO:0004075|GO:0005515|GO:0005524|GO:0005625|GO:0005737|GO:0005739|GO:0006084|GO:0006633|GO:0009374|GO:0014070|GO:0016874|GO:0042493|GO:0044268|GO:0046872|GO:0055088	chr17	32516040	32841015	HGNC:84|MIM:200350|HPRD:01938	acetyl-CoA carboxylase alpha	protein-coding	-
ACACB	0.00557765	0.00557765	1.6177	1	1	0.0034479	0.000434129	7.48613	0	0	8.18007	0	0	166	0	0	319	0	0	ACACB	9249	109577203	109706030	ACC2|ACCB|HACC275	32	ENSG00000076555	GO:0000166|GO:0003989|GO:0004075|GO:0005515|GO:0005524|GO:0005737|GO:0005794|GO:0005829|GO:0006633|GO:0009374|GO:0012505|GO:0016020|GO:0016874|GO:0046320|GO:0046872	chr12	108061585	108190413	HGNC:85|MIM:601557|HPRD:07044	acetyl-CoA carboxylase beta	protein-coding	+
ACAD10	164.572	293.587	1	0.00981764	0.00340615	1.61571	1	0	7.36257	8.19764	0	0.692166	0	0	250	176	0	2	0	ACAD10	4107	112123858	112194911	MGC5601	80724	ENSG00000111271	GO:0003995|GO:0016787|GO:0050660|GO:0055114	chr12	110608240	110679293	HGNC:21597|MIM:611181|HPRD:10625	acyl-CoA dehydrogenase family, member 10	protein-coding	+
ACAD11	0.644673	0.762286	1.21512	0.579871	1.52635	0.307646	0.957545	7.79073	7.15737	7.39914	8.07183	6.37118	8.00922	205	217	101	296	101	228	ACAD11	3556	132276983	132378975	FLJ12592|MGC150619	84129	ENSG00000113971|ENSG00000240303	GO:0003995|GO:0005777|GO:0050660|GO:0055114	chr3	133759672	133861665	HGNC:30211|HPRD:13352	acyl-CoA dehydrogenase family, member 11	protein-coding	-
ACAD8	1.77087	7.79426	0.0210351	2.05495	0.00269879	172.999	1	5.57106	6.39552	8.53347	0	7.43462	0	44	128	222	0	211	0	ACAD8	2201	134123435	134135746	ACAD-8|ARC42|FLJ22590	27034	ENSG00000151498	GO:0003995|GO:0005739|GO:0006629|GO:0009083|GO:0045449|GO:0050660|GO:0055114	chr11	133628644	133640956	HGNC:87|MIM:604773|HPRD:11985	acyl-CoA dehydrogenase family, member 8	protein-coding	+
ACAD9	1.48664	0.0219089	2.55992	1.24958	187.984	0.725678	1.60879	8.27116	8.84322	2.75882	9.62725	9.16465	10.3133	286	698	4	870	700	1126	ACAD9	2751	128598334	128631957	FLJ23533|MGC14452|NPD002	28976	ENSG00000177646	GO:0003995|GO:0005739|GO:0050660|GO:0055114	chr3	130081023	130114647	HGNC:21497|MIM:611103|HPRD:12412	acyl-CoA dehydrogenase family, member 9	protein-coding	+
ACADL	1	1	1	1	1	1	1	0	0	0	0	0	0	0	0	0	0	0	0	ACADL	2490	211052717	211090215	ACAD4|FLJ94052|LCAD	33	ENSG00000115361	GO:0001659|GO:0004466|GO:0005737|GO:0005739|GO:0005759|GO:0006629|GO:0006631|GO:0016401|GO:0019254|GO:0031966|GO:0033539|GO:0042413|GO:0044242|GO:0045717|GO:0046322|GO:0050660|GO:0055114|GO:0090181	chr2	210760961	210798460	HGNC:88|MIM:609576|HPRD:01939	acyl-CoA dehydrogenase, long chain	protein-coding	-
ACADM	3.24275	8.23207	1.06912	0.921044	0.706377	2.79361	5.43573	7.52072	9.21794	10.562	7.61715	9.09929	10.0605	170	905	905	216	669	945	ACADM	2733	76190033	76229363	ACAD1|FLJ18227|FLJ93013|FLJ99884|MCAD|MCADH	34	ENSG00000117054	GO:0003995|GO:0005739|GO:0005759|GO:0006629|GO:0006635|GO:0019254|GO:0033539|GO:0042802|GO:0045329|GO:0050660|GO:0051791|GO:0051793|GO:0055114|GO:0070991	chr1	75962631	76001943	HGNC:89|MIM:607008|HPRD:08447	acyl-CoA dehydrogenase, C-4 to C-12 straight chain	protein-coding	+
ACADS	0.667318	0.72613	0.621531	0.62947	1.51221	0.675841	1.76655	10.1447	9.5611	9.68295	9.45855	8.89331	10.2796	1048	1148	492	774	580	1100	ACADS	2087	121163542	121177811	ACAD3|SCAD	35	ENSG00000122971	GO:0000062|GO:0003995|GO:0004085|GO:0005739|GO:0005759|GO:0006629|GO:0006631|GO:0006635|GO:0042594|GO:0050660|GO:0051384|GO:0055114	chr12	119647954	119662194	HGNC:90|MIM:606885|HPRD:06053	acyl-CoA dehydrogenase, C-2 to C-3 short chain	protein-coding	+
ACADSB	0.00430796	0.00430796	0.00430796	1	1	1	1	7.85878	0	0	0	0	0	215	1	0	0	0	0	ACADSB	5941	124768430	124817806	2-MEBCAD|ACAD7|SBCAD	36	ENSG00000196177	GO:0003995|GO:0005739|GO:0005759|GO:0006629|GO:0006631|GO:0006637|GO:0009055|GO:0016937|GO:0050660|GO:0055114	chr10	124758419	124807796	HGNC:91|MIM:600301|HPRD:02626	acyl-CoA dehydrogenase, short/branched chain	protein-coding	+
ACADVL	0.544807	1.46648	0.475047	0.662729	0.720168	0.76005	2.22307	11.9969	11.1207	12.5493	10.9231	10.5272	12.0757	3784	3384	3588	2136	1800	3820	ACADVL	2519	7120445	7128586	ACAD6|LCACD|VLCAD	37	ENSG00000072778	GO:0001659|GO:0004466|GO:0005739|GO:0005743|GO:0006629|GO:0006631|GO:0006635|GO:0015980|GO:0016020|GO:0033539|GO:0042645|GO:0045717|GO:0046322|GO:0050660|GO:0055114|GO:0090181	chr17	7063877	7069309	HGNC:92|MIM:609575|HPRD:01940	acyl-CoA dehydrogenase, very long chain	protein-coding	+
ACAN	0.00215309	1.76154	0.00780303	1	0.00122228	0.275931	0.0334773	8.85937	0	9.67621	1.85762	0	0	430	0	490	4	0	0	ACAN	8840	89346675	89418585	AGC1|AGCAN|CSPG1|CSPGCP|MSK16|SEDK	176	ENSG00000157766	GO:0001501|GO:0005201|GO:0005515|GO:0005529|GO:0005540|GO:0005576|GO:0005578|GO:0006508|GO:0007155|GO:0031012	chr15	87147678	87219589	HGNC:319|MIM:155760|HPRD:01123	aggrecan	protein-coding	+
ACAP1	23.6419	1	1	8.19253	1	193.687	1	0	4.56327	0	0	7.59758	0	0	36	0	0	236	0	ACAP1	2508	7239849	7254793	CENTB1|KIAA0050	9744	ENSG00000072818	GO:0004629|GO:0005515|GO:0006629|GO:0008060|GO:0008270|GO:0015031|GO:0023034|GO:0032312|GO:0046872	chr17	7180572	7195518	HGNC:16467|MIM:607763|HPRD:08474	ArfGAP with coiled-coil, ankyrin repeat and PH domains 1	protein-coding	+
ACAP2	121.686	1.75455	636.345	4.10352	57.3318	0.7847	0.158218	0	6.92701	0.8111	9.31366	8.96388	6.65236	0	185	1	700	609	89	ACAP2	7170	194995466	195163817	CENTB2|CNT-B2|KIAA0041	23527	ENSG00000114331	GO:0008060|GO:0008270|GO:0032312|GO:0046872	chr3	196476755	196645106	HGNC:16469|MIM:607766|HPRD:09681	ArfGAP with coiled-coil, ankyrin repeat and PH domains 2	protein-coding	-
ACAP3	1.21599	3.03278	0.0355912	1.77529	2.09474	60.6539	1418.64	4.81234	5.09447	6.41298	0	5.92253	7.47975	26	52	51	0	74	158	ACAP3	3759	1227765	1243269	CENTB5|KIAA1716	116983	ENSG00000131584	GO:0007165|GO:0008060|GO:0008093|GO:0008270|GO:0017124|GO:0032312|GO:0046847|GO:0046872	chr1	1217627	1233132	HGNC:16754|HPRD:10820	ArfGAP with coiled-coil, ankyrin repeat and PH domains 3	protein-coding	-
ACAT1	0.561004	1.04409	0.977529	1.23633	1.32757	0.70953	1.41785	9.23277	8.39886	9.29502	9.19999	8.70492	9.7038	557	513	376	647	509	738	ACAT1	2134	107992259	108018891	ACAT|MAT|T2|THIL	38	ENSG00000075239	GO:0003985|GO:0005515|GO:0005739|GO:0005743|GO:0005759|GO:0008415|GO:0016740|GO:0046872	chr11	107497468	107524099	HGNC:93|MIM:607809|HPRD:01946	acetyl-CoA acetyltransferase 1	protein-coding	+
ACAT2	2.8825	2.58658	1.09866	0.537221	0.817186	1.40948	1.92381	10.4219	11.9492	11.7929	10.5576	11.0528	11.5016	1270	6009	2124	1658	2591	2566	ACAT2	1909	160182990	160200144		39	ENSG00000120437	GO:0003985|GO:0005515|GO:0005737|GO:0006629|GO:0008415|GO:0016740	chr6	160102979	160120077	HGNC:94|MIM:100678|HPRD:00006	acetyl-CoA acetyltransferase 2	protein-coding	+
ACBD3	0.525138	0.361064	1.40324	1.96493	1.59243	0.73534	0.409771	10.5003	9.57109	9.03065	10.9891	10.5456	9.70188	1341	1156	313	2236	1823	737	ACBD3	3565	226332381	226374423	GCP60|GOCAP1|GOLPH1|PAP7	64746	ENSG00000182827	GO:0000062|GO:0000139|GO:0005515|GO:0005739|GO:0005794|GO:0006694|GO:0016020	chr1	224399003	224441046	HGNC:15453|MIM:606809|HPRD:08432	acyl-CoA binding domain containing 3	protein-coding	-
ACBD4	173.677	1	1378.17	0.018749	1	0.00236274	9.13816e-05	0	7.44026	0	10.4285	1.70322	0	0	264	0	1516	4	0	ACBD4	2756	43209968	43221543	FLJ13322|FLJ90623	79777	ENSG00000181513	GO:0000062|GO:0005488	chr17	40565493	40577324	HGNC:23337	acyl-CoA binding domain containing 4	protein-coding	+
ACBD5	133.527	11.78	1476.25	22.6515	124.223	2.04884	0.991268	0	7.06099	3.55827	10.5277	11.5625	10.5151	0	203	7	1624	3689	1295	ACBD5	4255	27484144	27531068	DKFZp434A2417|KIAA1996	91452	ENSG00000107897	GO:0000062|GO:0006810|GO:0008289|GO:0016020|GO:0016021	chr10	27524150	27571074	HGNC:23338|HPRD:12415	acyl-CoA binding domain containing 5	protein-coding	-
ACBD6	2.31679	2.20404	2.19982	0.221743	0.556883	0.233533	0.558083	7.10003	8.31216	8.24018	8.23742	6.13912	7.39563	127	483	181	332	86	149	ACBD6	1616	180257353	180472022	MGC2404	84320	ENSG00000135847	GO:0000062|GO:0005488|GO:0005737	chr1	178523976	178738645	HGNC:23339|HPRD:12416	acyl-CoA binding domain containing 6	protein-coding	-
ACBD7	1	1	1	1	1	1	1	0	0	0	0	0	0	0	0	0	0	0	0	ACBD7	3370	15117475	15130775	FLJ38219|FLJ52263|MGC33893|bA455B2.2	414149	ENSG00000176244	GO:0000062|GO:0005488	chr10	15157480	15170781	HGNC:17715	acyl-CoA binding domain containing 7	protein-coding	-
ACCS	0.0064288	0.0064288	5.23661	134.437	1	0.165043	0.000154605	7.28123	0	0	9.66987	7.07078	0	144	0	0	896	164	0	ACCS	2256	44087730	44105569	ACS|PHACS	84680	ENSG00000110455	GO:0003824|GO:0009058|GO:0016769|GO:0016847|GO:0030170|GO:0042803	chr11	44044305	44062145	HGNC:23989|MIM:608405|HPRD:10524	1-aminocyclopropane-1-carboxylate synthase homolog (Arabidopsis)(non-functional)	protein-coding	+
ACCSL	1	1	1	1	1	1	1	0	0	0	0	0	0	0	0	0	0	0	0	ACCSL	1820	44069532	44081527		390110	ENSG00000205126	GO:0003824|GO:0009058|GO:0016769|GO:0016847|GO:0030170	chr11	44026107	44038103	HGNC:34391	1-aminocyclopropane-1-carboxylate synthase homolog (Arabidopsis)(non-functional)-like	protein-coding	+
ACD	0.63843	0.00371805	0.00371805	1.99113	454.236	341.899	3607.91	8.07124	7.42384	0	0	8.41743	8.8273	249	261	0	0	417	402	ACD	2066	67691416	67694718	PIP1|PTOP|TINT1|TPP1	65057	ENSG00000102977	GO:0000723|GO:0000781|GO:0000783|GO:0001501|GO:0001655|GO:0003677|GO:0005515|GO:0005634|GO:0005654|GO:0005694|GO:0006886|GO:0016233|GO:0030326|GO:0031848|GO:0032202|GO:0032211|GO:0035282|GO:0051973|GO:0060381|GO:0070182|GO:0070198	chr16	66248916	66252219	HGNC:25070|MIM:609377|HPRD:12417	adrenocortical dysplasia homolog (mouse)	protein-coding	-
ACE	0.00255049	0.00255049	2.03807	1	1	0.00125142	0.000157594	8.61501	0	0	9.64222	0	0	363	0	0	879	0	0	ACE	5219	61554423	61575741	ACE1|CD143|DCP|DCP1|MGC26566|MVCD3	1636	ENSG00000159640	GO:0001666|GO:0001822|GO:0001974|GO:0002005|GO:0002019|GO:0002446|GO:0003081|GO:0003779|GO:0004180|GO:0005515|GO:0005576|GO:0005615|GO:0005624|GO:0005768|GO:0005886|GO:0006508|GO:0008144|GO:0008217|GO:0008233|GO:0008237|GO:0008241|GO:0008270|GO:0009897|GO:0014910|GO:0016021|GO:0019229|GO:0031404|GO:0031711|GO:0032943|GO:0042277|GO:0042312|GO:0042447|GO:0043171|GO:0046872|GO:0050482|GO:0060218	chr17	58908166	58929471	HGNC:2707|MIM:106180|HPRD:00108	angiotensin I converting enzyme (peptidyl-dipeptidase A) 1	protein-coding	+
ACE2	1	1	1	1	1	1	1	0	0	0	0	0	0	0	0	0	0	0	0	ACE2	3507	15579157	15620192	ACEH|DKFZp434A014	59272	ENSG00000130234	GO:0001618|GO:0001817|GO:0001948|GO:0002005|GO:0003051|GO:0003081|GO:0004180|GO:0005576|GO:0005615|GO:0005886|GO:0006508|GO:0006800|GO:0008233|GO:0008237|GO:0008241|GO:0008270|GO:0009986|GO:0016021|GO:0019229|GO:0032800|GO:0042127|GO:0042312|GO:0044419|GO:0045121|GO:0046718|GO:0046813|GO:0046872|GO:0050727	chrX	15489077	15530113	HGNC:13557|MIM:300335|HPRD:02274	angiotensin I converting enzyme (peptidyl-dipeptidase A) 2	protein-coding	-
ACER1	1	1	1	1	1	1	1	0	0	0	0	0	0	0	0	0	0	0	0	ACER1	1088	6306511	6333640	ALKCDase1|ASAH3|MGC138327|MGC138329	125981	ENSG00000167769	GO:0005783|GO:0005789|GO:0006665|GO:0016020|GO:0016021|GO:0016787|GO:0017040|GO:0019216|GO:0046514	chr19	6257510	6284640	HGNC:18356|MIM:613491|HPRD:12496	alkaline ceramidase 1	protein-coding	-
ACER2	1	1	1	1	1	1	1	0	0	0	0	0	0	0	0	0	0	0	0	ACER2	2852	19408926	19452500	ALKCDase2|ASAH3L|FLJ41587	340485	ENSG00000177076	GO:0000139|GO:0001953|GO:0005794|GO:0006629|GO:0006672|GO:0008284|GO:0016020|GO:0016021|GO:0016787|GO:0017040|GO:0030173|GO:0032526|GO:0033629|GO:0046512|GO:0090285	chr9	19398925	19442500	HGNC:23675|MIM:613492|HPRD:16512	alkaline ceramidase 2	protein-coding	+
ACER3	4.5925	0.59548	1.44558	1.33915	0.0452098	4.25438	0.0190609	7.39674	9.59602	6.64887	7.92839	10.0173	2.18165	156	1176	60	268	1264	4	ACER3	7502	76571918	76737841	APHC|FLJ11238|PHCA	55331	ENSG00000078124	GO:0000139|GO:0005783|GO:0005789|GO:0005794|GO:0006672|GO:0008284|GO:0016020|GO:0016021|GO:0016787|GO:0016811|GO:0030173|GO:0030176|GO:0046512|GO:0070774|GO:0071602	chr11	76249565	76412498	HGNC:16066|HPRD:17844	alkaline ceramidase 3	protein-coding	+
ACHE	1	1	1	1	1	1	1	0	0	0	0	0	0	0	0	0	0	0	0	ACHE	3086	100487616	100493754	ARACHE|N-ACHE|YT	43	ENSG00000087085	GO:0001507|GO:0001540|GO:0002076|GO:0003990|GO:0004104|GO:0005515|GO:0005518|GO:0005576|GO:0005605|GO:0005634|GO:0005794|GO:0005886|GO:0006260|GO:0006581|GO:0007155|GO:0007399|GO:0007416|GO:0007517|GO:0008283|GO:0009611|GO:0016020|GO:0016787|GO:0017171|GO:0030054|GO:0031225|GO:0032223|GO:0042166|GO:0042803|GO:0042982|GO:0043237|GO:0045202|GO:0048471|GO:0050714	chr7	100325551	100331477	HGNC:108|MIM:100740|HPRD:00010	acetylcholinesterase	protein-coding	-
ACIN1	1.15157	0.322084	1.06116	0.631529	0.917789	0.685337	0.278582	12.1967	12.4003	10.5622	12.2823	11.7372	10.4384	4346	8215	905	5480	4164	1228	ACIN1	5143	23527775	23564823	ACINUS|ACN|DKFZp667N107|KIAA0670|fSAP152	22985	ENSG00000100813	GO:0000166|GO:0003676|GO:0005515|GO:0005634|GO:0005730|GO:0005737|GO:0005829|GO:0006915|GO:0016887|GO:0019899|GO:0030218|GO:0030263|GO:0045657	chr14	22597614	22634663	HGNC:17066|MIM:604562|HPRD:05191	apoptotic chromatin condensation inducer 1	protein-coding	-
ACKR1	1	1	1	1	1	1	1	0	0	0	0	0	0	0	0	0	0	0	0		2210	159173804	159176290
ACKR2	1	1	1	1	1	1	1	0	0	0	0	0	0	0	0	0	0	0	0		2960	42850965	42908775
ACKR3	1.71995	0.0231387	4.71224	1.14699	28.2716	0.418647	0.139272	5.43355	6.21591	0	7.66996	6.41377	4.82128	40	113	0	224	104	25		2100	237478381	237490994
ACKR4	0.290309	0.0105073	2.18481	1.31564	94.9494	0.174818	0.456746	8.34964	6.56531	1.77719	9.47715	6.96107	8.34627	302	144	2	784	152	288		2592	132316082	132321485
ACLY	0.953806	0.428383	0.452611	1.2747	2.95959	2.68624	2.80109	12.9234	12.8552	11.7004	11.7797	13.2053	13.2658	7192	11260	1992	3868	11520	8716	ACLY	4369	40023171	40075275	ACL|ATPCL|CLATP	47	ENSG00000131473	GO:0000166|GO:0003878|GO:0004775|GO:0005515|GO:0005524|GO:0005737|GO:0005829|GO:0006101|GO:0006200|GO:0008610|GO:0008815|GO:0009346|GO:0015936|GO:0016740|GO:0044262|GO:0046872	chr17	37276705	37328798	HGNC:115|MIM:108728|HPRD:00155	ATP citrate lyase	protein-coding	-
ACMSD	1	1	1	1	1	1	1	0	0	0	0	0	0	0	0	0	0	0	0	ACMSD	1357	135596187	135659602		130013	ENSG00000153086	GO:0001760|GO:0005829|GO:0016829|GO:0046872|GO:0046874	chr2	135312656	135376072	HGNC:19288|MIM:608889|HPRD:12326	aminocarboxymuconate semialdehyde decarboxylase	protein-coding	+
ACO1	0.404647	1.5218	0.538158	2.16817	0.63187	1.63027	1.78672	11.5343	10.2291	12.1401	10.6404	11.3456	11.4778	2746	1824	2702	1756	3174	2524	ACO1	3620	32384602	32450832	ACONS|IREB1|IREBP|IREBP1|IRP1	48	ENSG00000122729	GO:0003723|GO:0003994|GO:0005515|GO:0005737|GO:0005783|GO:0005794|GO:0005829|GO:0006099|GO:0006101|GO:0008152|GO:0010040|GO:0016829|GO:0030350|GO:0046872|GO:0051539	chr9	32374601	32440832	HGNC:117|MIM:100880|HPRD:00013	aconitase 1, soluble	protein-coding	+
ACO2	1.13045	1.29634	0.725757	0.973327	0.638107	1.51607	1.13972	10.1225	10.2994	10.4969	9.66002	10.2604	9.84877	1032	1915	865	890	1496	816	ACO2	2741	41865130	41924993	ACONM|MGC20605|MGC33908	50	ENSG00000100412	GO:0003994|GO:0005506|GO:0005634|GO:0005739|GO:0006091|GO:0006099|GO:0006101|GO:0008152|GO:0016829|GO:0046872|GO:0051539	chr22	40195075	40254939	HGNC:118|MIM:100850|HPRD:00012	aconitase 2, mitochondrial	protein-coding	+
ACOT1	0.752833	0.737829	0.504889	0.966809	0.472762	1.4416	0.690978	7.71855	7.30895	7.27991	6.73259	7.26025	6.19909	195	241	93	117	187	65	ACOT1	1603	74003929	74010498	ACH2|CTE-1|LACH2	641371	ENSG00000184227	GO:0000038|GO:0001676|GO:0004091|GO:0005737|GO:0005829|GO:0006629|GO:0006637|GO:0016290|GO:0016291|GO:0016787|GO:0016790	chr14	73073681	73080251	HGNC:33128	acyl-CoA thioesterase 1	protein-coding	+
ACOT11	0.030849	7.14686	0.030849	54.9178	0.00431643	54.9178	1	5.01863	0	7.85594	0	5.7792	0	30	0	139	0	67	0	ACOT11	3391	55013808	55100417	BFIT|BFIT1|BFIT2|KIAA0707|STARD14|THEA|THEM1	26027	ENSG00000162390	GO:0004091|GO:0005737|GO:0006631|GO:0009266|GO:0009409|GO:0016291|GO:0016787|GO:0023034	chr1	54786489	54873005	HGNC:18156|MIM:606803|HPRD:07075	acyl-CoA thioesterase 11	protein-coding	+
ACOT12	1	1	1	1	1	1	1	0	0	0	0	0	0	0	0	0	0	0	0	ACOT12	1989	80625948	80689988	CACH-1|Cach|MGC105114|STARD15|THEAL	134526	ENSG00000172497	GO:0003986|GO:0004091|GO:0005524|GO:0005737|GO:0005829|GO:0006084|GO:0006629|GO:0006631|GO:0006637|GO:0016787	chr5	80661703	80725744	HGNC:24436|HPRD:16680	acyl-CoA thioesterase 12	protein-coding	-
ACOT13	2.40665	1.76166	1.26372	0.221381	0.255644	0.421601	0.356445	9.34965	10.6167	10.1666	9.68733	8.44128	8.1988	604	2386	688	907	424	260	ACOT13	4393	24667264	24705295	MGC4961|PNAS-27|THEM2	55856	ENSG00000112304	GO:0005737|GO:0005739|GO:0016291|GO:0016787|GO:0051289	chr6	24775254	24809921	HGNC:20999|HPRD:07158	acyl-CoA thioesterase 13	protein-coding	+
ACOT2	0.363322	0.369806	0.645155	1.85213	1.6277	1.04304	0.932994	10.3803	8.91967	8.94519	9.74807	9.80886	9.64802	1234	736	295	946	1094	710	ACOT2	2289	74034325	74042362	CTE1A|MTE1|PTE2|PTE2A|ZAP128	10965	ENSG00000119673	GO:0000038|GO:0001676|GO:0004091|GO:0005515|GO:0005739|GO:0006629|GO:0006637|GO:0016290|GO:0016291|GO:0016787|GO:0016790	chr14	73105525	73112112	HGNC:18431|MIM:609972|HPRD:10173	acyl-CoA thioesterase 2	protein-coding	+
ACOT4	32.2706	1	1	2.39231	1	77.2013	1	0	5.01215	0	0	6.27055	0	0	49	0	0	94	0	ACOT4	1632	74058411	74062470	PTE-Ib|PTE1B|PTE2B	122970	ENSG00000177465	GO:0000038|GO:0001676|GO:0004091|GO:0005777|GO:0006104|GO:0006629|GO:0006637|GO:0016290|GO:0016291|GO:0016787|GO:0016790|GO:0032788|GO:0032789|GO:0043437|GO:0043648|GO:0046459	chr14	73128163	73132223	HGNC:19748|HPRD:17928	acyl-CoA thioesterase 4	protein-coding	+
ACOT6	1	1	1	1	1	1	1	0	0	0	0	0	0	0	0	0	0	0	0	ACOT6	1004	74083549	74086592	C14orf42|MGC161656|MGC161658|c14_5530	641372	ENSG00000205669	GO:0004091|GO:0005737|GO:0005829|GO:0016787	chr14	73153301	73156345	HGNC:33159	acyl-CoA thioesterase 6	protein-coding	+
ACOT7	2.71118	2.07362	1.52583	0.0984201	4.49599	0.174878	6.10897	8.61907	10.058	9.67122	9.22867	6.71309	11.8399	364	1620	488	660	128	3244	ACOT7	2389	6324333	6453826	ACH1|ACT|BACH|CTE-II|LACH|LACH1|MGC1126|RP1-120G22.10|hBACH	11332	ENSG00000097021	GO:0000062|GO:0003824|GO:0004091|GO:0005737|GO:0005739|GO:0005829|GO:0006629|GO:0009062|GO:0016290|GO:0016787|GO:0047617	chr1	6246919	6376413	HGNC:24157|MIM:602587|HPRD:12517	acyl-CoA thioesterase 7	protein-coding	-
ACOT8	2.18296	3.16767	0.882022	1.1699	1.11125	2.89546	3.97989	5.4692	6.59549	7.13262	5.28809	6.82188	7.2848	41	147	84	43	138	138	ACOT8	1171	44470361	44486048	HNAACTE|PTE-2|PTE1|PTE2|hACTE-III|hTE	10005	ENSG00000101473	GO:0004091|GO:0005515|GO:0005739|GO:0005777|GO:0006629|GO:0006637|GO:0007031|GO:0016291|GO:0016787|GO:0033540|GO:0033882|GO:0044419	chr20	43903768	43919442	HGNC:15919|MIM:608123|HPRD:06998	acyl-CoA thioesterase 8	protein-coding	-
ACOT9	1.71596	0.710608	1.73974	1.18128	1.16138	1.16513	0.474401	9.86279	10.6418	9.36991	10.6617	10.8822	9.58575	862	2428	396	1782	2302	680	ACOT9	1727	23721778	23761407	ACATE2|MT-ACT48	23597	ENSG00000123130	GO:0003986|GO:0004091|GO:0005739|GO:0006637|GO:0016787	chrX	23631698	23671328	HGNC:17152|HPRD:06438	acyl-CoA thioesterase 9	protein-coding	-
ACOX1	5.81274	3.22108	3.06877	0.20911	0.45421	0.396088	0.476786	8.75152	11.2907	10.4391	10.3692	9.03307	9.30049	399	3807	831	1455	639	558	ACOX1	7919	73937590	73975515	ACOX|MGC1198|PALMCOX|SCOX	51	ENSG00000161533	GO:0000038|GO:0003995|GO:0003997|GO:0005737|GO:0005739|GO:0005777|GO:0005778|GO:0006091|GO:0006629|GO:0006693|GO:0007283|GO:0019395|GO:0033540|GO:0047485|GO:0050660|GO:0055114	chr17	71449189	71487110	HGNC:119|MIM:609751|HPRD:02030	acyl-CoA oxidase 1, palmitoyl	protein-coding	-
ACOX2	0.010771	0.0911649	0.010771	44.2903	0.118148	44.2903	1	6.53671	0	3.08133	0	5.46892	0	86	0	5	0	54	0	ACOX2	2309	58490864	58522929	BCOX|BRCACOX|BRCOX|THCCox	8309	ENSG00000168306	GO:0003995|GO:0003997|GO:0005504|GO:0005777|GO:0006629|GO:0006631|GO:0006635|GO:0008206|GO:0033791|GO:0050660|GO:0055114	chr3	58465904	58497969	HGNC:120|MIM:601641|HPRD:09037	acyl-CoA oxidase 2, branched chain	protein-coding	-
ACOX3	3.09137	0.0498073	1.85309	0.0417475	101.882	0.069644	2.73785	7.6659	9.29415	3.3384	8.55584	4.71198	10.0092	188	954	6	414	32	912	ACOX3	2874	8368010	8442452		8310	ENSG00000087008	GO:0003995|GO:0003997|GO:0005739|GO:0005777|GO:0006629|GO:0006631|GO:0006635|GO:0008206|GO:0050660|GO:0055114	chr4	8418909	8493352	HGNC:121|MIM:603402|HPRD:04552	acyl-CoA oxidase 3, pristanoyl	protein-coding	-
ACOXL	1	1	1	1	1	1	1	0	0	0	0	0	0	0	0	0	0	0	0	ACOXL	2373	111490151	111875799	FLJ11042	55289	ENSG00000153093	GO:0003995|GO:0003997|GO:0005777|GO:0006631|GO:0006635|GO:0050660|GO:0055114	chr2	111206621	111592270	HGNC:25621|HPRD:12418	acyl-CoA oxidase-like	protein-coding	+
ACP1	1.95434	1.65635	1.82934	0.85939	1.86343	0.918116	1.68716	9.83576	10.8024	10.5638	10.7071	10.5838	11.4617	846	2714	906	1839	1872	2496	ACP1	1882	264870	278282	HAAP|MGC111030|MGC3499	52	ENSG00000143727	GO:0003993|GO:0004726|GO:0005625|GO:0005737|GO:0006470|GO:0016787|GO:0042802	chr2	254869	268280	HGNC:122|MIM:171500|HPRD:08881	acid phosphatase 1, soluble	protein-coding	+
ACP2	0.309974	1.79874	0.507582	0.885162	0.393071	0.540558	1.39289	11.4247	9.7349	12.2717	10.4464	9.55891	10.9245	2545	1295	2960	1535	920	1720	ACP2	2316	47260854	47270398		53	ENSG00000134575	GO:0001501|GO:0001784|GO:0003993|GO:0004721|GO:0005764|GO:0005765|GO:0007040|GO:0010033|GO:0016020|GO:0016021|GO:0016787|GO:0019717|GO:0043202	chr11	47217429	47227033	HGNC:123|MIM:171650|HPRD:01375	acid phosphatase 2, lysosomal	protein-coding	-
ACP5	3.03339	8.80023	1.73511	0.175389	0.112753	0.306622	0.571901	8.71119	10.3121	11.8487	9.50621	7.80075	8.69996	388	1932	2208	800	272	368	ACP5	1810	11685476	11689801	MGC117378|TRAP	54	ENSG00000102575	GO:0003993|GO:0005764|GO:0005829|GO:0008198|GO:0008199|GO:0016021|GO:0016311|GO:0016787|GO:0032496|GO:0032691|GO:0032695|GO:0032720|GO:0032929|GO:0034097|GO:0045019|GO:0045453|GO:0046872|GO:0050728|GO:0050830|GO:0060349	chr19	11546475	11550801	HGNC:124|MIM:171640|HPRD:01374	acid phosphatase 5, tartrate resistant	protein-coding	-
ACP6	1	1	1	1	1	1	1	0	0	0	0	0	0	0	0	0	0	0	0	ACP6	1808	147119169	147142634	ACPL1|LPAP|PACPL1	51205	ENSG00000162836	GO:0003993|GO:0005515|GO:0005576|GO:0005739|GO:0006629|GO:0016787	chr1	145585792	145609258	HGNC:29609|MIM:611471|HPRD:16472	acid phosphatase 6, lysophosphatidic	protein-coding	-
ACPP	1	1	1	1	1	1	1	0	0	0	0	0	0	0	0	0	0	0	0	ACPP	3818	132036212	132087146	ACP-3|ACP3|PAP	55	ENSG00000014257	GO:0003993|GO:0005576|GO:0005765|GO:0016020|GO:0016787	chr3	133518901	133569834	HGNC:125|MIM:171790|HPRD:01378	acid phosphatase, prostate	protein-coding	+
ACPT	1	1	1	1	1	1	1	0	0	0	0	0	0	0	0	0	0	0	0	ACPT	1347	51293673	51298481		93650	ENSG00000142513	GO:0003993|GO:0016020|GO:0016021|GO:0016787	chr19	55985484	55990293	HGNC:14376|MIM:606362|HPRD:06964	acid phosphatase, testicular	protein-coding	+
ACR	1	1	1	1	1	1	1	0	0	0	0	0	0	0	0	0	0	0	0	ACR	1370	51176653	51183727		49	ENSG00000100312	GO:0002077|GO:0003677|GO:0004040|GO:0004252|GO:0005507|GO:0005515|GO:0005537|GO:0005798|GO:0006508|GO:0007190|GO:0007338|GO:0007339|GO:0007340|GO:0007341|GO:0008144|GO:0008233|GO:0008270|GO:0009607|GO:0042806|GO:0043159|GO:0043234|GO:0048545	chr22	49523518	49530593	HGNC:126|MIM:102480|HPRD:06342	acrosin	protein-coding	+
ACRBP	1	1	1	1	1	1	1	0	0	0	0	0	0	0	0	0	0	0	0	ACRBP	1886	6747243	6756580	CT23|FLJ51160|OY-TES-1|SP32	84519	ENSG00000111644	GO:0001669|GO:0003674|GO:0005575|GO:0005576|GO:0008150|GO:0031410	chr12	6617503	6626841	HGNC:17195|MIM:608352|HPRD:16322	acrosin binding protein	protein-coding	-
ACRC	1	1	1	1	1	1	1	0	0	0	0	0	0	0	0	0	0	0	0	ACRC	3178	70797875	70833433	NAAR1	93953	ENSG00000147174	GO:0005634	chrX	70714599	70750158	HGNC:15805|MIM:300369|HPRD:02298	acidic repeat containing	protein-coding	+
ACRV1	1	1	1	1	1	1	1	0	0	0	0	0	0	0	0	0	0	0	0	ACRV1	1175	125542230	125550793	D11S4365|SP-10|SPACA2	56	ENSG00000134940	GO:0001669|GO:0007275|GO:0031410	chr11	125047439	125056152	HGNC:127|MIM:102525|HPRD:00014	acrosomal vesicle protein 1	protein-coding	-
ACSBG1	1	1	1	1	1	1	1	0	0	0	0	0	0	0	0	0	0	0	0	ACSBG1	2980	78463188	78527049	BG1|BGM|FLJ30320|GR-LACS|KIAA0631|MGC14352|hBG1|hsBG	23205	ENSG00000103740	GO:0000038|GO:0000166|GO:0001552|GO:0001676|GO:0004467|GO:0005524|GO:0005737|GO:0005783|GO:0005792|GO:0006629|GO:0016023|GO:0016874|GO:0031957|GO:0042552|GO:0051384	chr15	76250242	76313954	HGNC:29567|HPRD:16549	acyl-CoA synthetase bubblegum family member 1	protein-coding	-
ACSBG2	1	1	1	1	1	1	1	0	0	0	0	0	0	0	0	0	0	0	0	ACSBG2	2789	6135645	6193114	BGR|BRGL|DKFZp434K1635|MGC111089|PRTD-NY3|PRTDNY3	81616	ENSG00000130377	GO:0000166|GO:0004467|GO:0005524|GO:0005737|GO:0005739|GO:0005792|GO:0005829|GO:0006629|GO:0006631|GO:0007275|GO:0007283|GO:0016020|GO:0016291|GO:0016874|GO:0030154	chr19	6086710	6144112	HGNC:24174|HPRD:09824	acyl-CoA synthetase bubblegum family member 2	protein-coding	+
ACSF2	267.582	11.8071	1	0.00373717	0.084695	1	1	0	8.06384	3.56158	0	0	0	0	406	7	0	0	0	ACSF2	2424	48503520	48552206	ACSMW|AVYV493|FLJ20920	80221	ENSG00000167107	GO:0000166|GO:0005524|GO:0005739|GO:0006629|GO:0006631|GO:0016874	chr17	45858518	45907199	HGNC:26101|MIM:610465|HPRD:13380	acyl-CoA synthetase family member 2	protein-coding	+
ACSF3	1	1	5.4396	1	277.817	0.183837	49.8394	0	0	0	2.4435	0	8.11799	0	0	0	6	0	246	ACSF3	4296	89160218	89222254	FLJ39242	197322	ENSG00000176715	GO:0000166|GO:0005524|GO:0005739|GO:0006629|GO:0006631|GO:0016874|GO:0016878	chr16	87687755	87749670	HGNC:27288|HPRD:14117	acyl-CoA synthetase family member 3	protein-coding	+
ACSL1	2606.53	517.987	1554.41	1.00498	5.1593	1.68521	1.7192	0	11.3479	9.01677	10.6022	11.3551	11.3839	0	3961	310	1710	3195	2365	ACSL1	4743	185676750	185747268	ACS1|FACL1|FACL2|LACS|LACS1|LACS2	2180	ENSG00000151726	GO:0000166|GO:0004467|GO:0005524|GO:0005739|GO:0005741|GO:0005777|GO:0005778|GO:0005783|GO:0005789|GO:0005792|GO:0005829|GO:0006629|GO:0006631|GO:0007586|GO:0016020|GO:0016021|GO:0016874|GO:0046320	chr4	185913743	185984209	HGNC:3569|MIM:152425|HPRD:01068	acyl-CoA synthetase long-chain family member 1	protein-coding	-
ACSL3	1.28766	1.39333	0.85381	1.24252	0.88655	1.87388	1.44663	9.53331	9.89806	10.0118	9.3053	10.2113	9.83812	686	1450	618	696	1446	810	ACSL3	4361	223725733	223808119	ACS3|FACL3|PRO2194	2181	ENSG00000123983	GO:0000166|GO:0004321|GO:0004467|GO:0005515|GO:0005524|GO:0005739|GO:0005741|GO:0005777|GO:0005778|GO:0005783|GO:0005789|GO:0005792|GO:0006629|GO:0006633|GO:0007420|GO:0007584|GO:0014070|GO:0016020|GO:0016021|GO:0016874	chr2	223433976	223516363	HGNC:3570|MIM:602371|HPRD:03845	acyl-CoA synthetase long-chain family member 3	protein-coding	+
ACSL4	0.520066	1.65964	2.96274	2.69897	0.788656	0.473764	0.441827	8.88605	7.94281	9.61692	10.453	9.37522	9.27439	438	374	470	1542	810	548	ACSL4	5335	108884565	108976621	ACS4|FACL4|LACS4|MRX63|MRX68	2182	ENSG00000068366	GO:0000166|GO:0004467|GO:0005524|GO:0005739|GO:0005741|GO:0005777|GO:0005778|GO:0005783|GO:0005789|GO:0005792|GO:0006629|GO:0006631|GO:0006641|GO:0007584|GO:0007611|GO:0015908|GO:0016020|GO:0016021|GO:0016358|GO:0016874|GO:0043025|GO:0060136|GO:0070672	chrX	108771220	108863277	HGNC:3571|MIM:300157|HPRD:02152	acyl-CoA synthetase long-chain family member 4	protein-coding	-
ACSL5	1	1	1	1	1	1	1	0	0	0	0	0	0	0	0	0	0	0	0	ACSL5	3744	114133917	114188138	ACS2|ACS5|FACL5	51703	ENSG00000197142	GO:0000166|GO:0004467|GO:0005524|GO:0005739|GO:0005741|GO:0005743|GO:0005783|GO:0005789|GO:0006629|GO:0006631|GO:0007584|GO:0008654|GO:0009744|GO:0009749|GO:0010747|GO:0010867|GO:0015908|GO:0016020|GO:0016021|GO:0016874|GO:0032000|GO:0032869|GO:0070723	chr10	114123906	114178128	HGNC:16526|MIM:605677|HPRD:16139	acyl-CoA synthetase long-chain family member 5	protein-coding	+
ACSL6	1	1	1	1	1	1	1	0	0	0	0	0	0	0	0	0	0	0	0	ACSL6	6915	131285668	131347761	ACS2|FACL6|FLJ16173|KIAA0837|LACS 6|LACS2|LACS5	23305	ENSG00000164398	GO:0000166|GO:0001666|GO:0001676|GO:0004467|GO:0005515|GO:0005524|GO:0005634|GO:0005739|GO:0005741|GO:0005777|GO:0005778|GO:0005783|GO:0005789|GO:0005792|GO:0005886|GO:0006629|GO:0006637|GO:0006641|GO:0007405|GO:0007584|GO:0008654|GO:0009629|GO:0010747|GO:0010867|GO:0010976|GO:0015908|GO:0016021|GO:0016874|GO:0032869|GO:0048545|GO:0048666	chr5	131317051	131375248	HGNC:16496|MIM:604443|HPRD:09190	acyl-CoA synthetase long-chain family member 6	protein-coding	-
ACSM1	1	1	1	1	1	1	1	0	0	0	0	0	0	0	0	0	0	0	0	ACSM1	2051	20634560	20702578	BUCS1|MACS1|MGC150532	116285	ENSG00000166743	GO:0000166|GO:0003996|GO:0005524|GO:0005525|GO:0005739|GO:0005759|GO:0006629|GO:0015980|GO:0016874|GO:0018874|GO:0019395|GO:0019605|GO:0046872|GO:0047760	chr16	20542060	20610079	HGNC:18049|HPRD:12551	acyl-CoA synthetase medium-chain family member 1	protein-coding	-
ACSM2A	1	1	1	1	4.42496	1	36.8896	0	0	0	0	0	2.14566	0	0	0	0	0	4	ACSM2A	3336	20462784	20498991	A-923A4.1|ACSM2|FLJ34659|MGC150530	123876	ENSG00000183747	GO:0000166|GO:0005524|GO:0005739|GO:0005759|GO:0006629|GO:0006631|GO:0016874|GO:0046872|GO:0047760	chr16	20370360	20406492	HGNC:32017|HPRD:17292	acyl-CoA synthetase medium-chain family member 2A	protein-coding	+
ACSM2B	1	1	1	1	2.19843	1	18.9448	0	0	0	0	0	1.13647	0	0	0	0	0	2	ACSM2B	2441	20548084	20587695	ACSM2|HXMA	348158	ENSG00000066813	GO:0000166|GO:0005524|GO:0005739|GO:0005759|GO:0006629|GO:0006631|GO:0016874|GO:0046872|GO:0047760	chr16	20455584	20495196	HGNC:30931|HPRD:17124	acyl-CoA synthetase medium-chain family member 2B	protein-coding	-
ACSM3	1	1	1	1	1	1	1	0	0	0	0	0	0	0	0	0	0	0	0	ACSM3	2291	20775313	20808479	SA|SAH	6296	ENSG00000005187	GO:0000166|GO:0003674|GO:0005524|GO:0005575|GO:0005739|GO:0005759|GO:0006629|GO:0006633|GO:0008217|GO:0015645|GO:0016874|GO:0046872|GO:0047760	chr16	20682813	20715980	HGNC:10522|MIM:145505|HPRD:07033	acyl-CoA synthetase medium-chain family member 3	protein-coding	+
ACSM4	1	1	1	1	1	1	1	0	0	0	0	0	0	0	0	0	0	0	0	ACSM4	1743	7456929	7480969		341392	ENSG00000215009	GO:0000166|GO:0004321|GO:0005524|GO:0005739|GO:0005759|GO:0006629|GO:0006631|GO:0006637|GO:0016874|GO:0046872|GO:0047760	chr12	7348195	7372236	HGNC:32016	acyl-CoA synthetase medium-chain family member 4	protein-coding	+
ACSM5	1	1	1	1	1	1	1	0	0	0	0	0	0	0	0	0	0	0	0	ACSM5	2419	20420857	20452281	FLJ20581	54988	ENSG00000183549	GO:0000166|GO:0005524|GO:0005525|GO:0005739|GO:0005759|GO:0006629|GO:0006631|GO:0016874|GO:0046872|GO:0047760	chr16	20328357	20359782	HGNC:26060|HPRD:08627	acyl-CoA synthetase medium-chain family member 5	protein-coding	+
ACSM6	1	1	1	1	1	1	1	0	0	0	0	0	0	0	0	0	0	0	0		1713	96953958	96988686
ACSS1	0.00266181	0.00102878	0.00102878	0.386496	1	1	1	9.92485	1.37148	0	0	0	0	900	4	0	0	0	0	ACSS1	4020	24986867	25038818	ACAS2L|AceCS2L|FLJ45659|MGC33843	84532	ENSG00000154930	GO:0000166|GO:0003987|GO:0005515|GO:0005524|GO:0005739|GO:0005759|GO:0006085|GO:0016208|GO:0016874	chr20	24934873	24987616	HGNC:16091|HPRD:12413	acyl-CoA synthetase short-chain family member 1	protein-coding	-
ACSS2	0.31929	1.74897	1.90391	0.0158442	0.255005	0.00265711	0.234464	7.62696	5.9799	8.43347	8.55593	0	6.46207	183	96	207	414	0	78	ACSS2	3193	33462767	33515769	ACAS2|ACECS|ACS|ACSA|DKFZp762G026|dJ1161H23.1	55902	ENSG00000131069	GO:0000166|GO:0003987|GO:0005515|GO:0005524|GO:0005634|GO:0005730|GO:0005737|GO:0005829|GO:0008610|GO:0016208|GO:0016874|GO:0043231	chr20	32926427	32979430	HGNC:15814|MIM:605832	acyl-CoA synthetase short-chain family member 2	protein-coding	+
ACSS3	0.00819594	0.00819594	0.00819594	1	83.5877	1	664.958	6.93088	0	0	0	0	6.38522	113	0	0	0	0	74	ACSS3	3033	81471810	81649582	FLJ21963	79611	ENSG00000111058	GO:0000166|GO:0003987|GO:0005524|GO:0005739|GO:0016874	chr12	79995940	80173713	HGNC:24723|HPRD:13385	acyl-CoA synthetase short-chain family member 3	protein-coding	+
ACTA1	1	1	1	1	1.12255	1	1.21352	0	0	0	0	0	0.166777	0	1	0	1	0	1	ACTA1	1492	229566994	229569843	ACTA|ASMA|CFTD|CFTD1|CFTDM|MPFD|NEM1|NEM2|NEM3	58	ENSG00000143632	GO:0000166|GO:0001725|GO:0005200|GO:0005515|GO:0005524|GO:0005737|GO:0005865|GO:0005884|GO:0006936|GO:0009612|GO:0009991|GO:0010226|GO:0015629|GO:0016049|GO:0017022|GO:0030017|GO:0030240|GO:0043503|GO:0043531|GO:0048545|GO:0048741	chr1	227633616	227636466	HGNC:129|MIM:102610|HPRD:00030	actin, alpha 1, skeletal muscle	protein-coding	-
ACTA2	0.629494	1.09518	0.689191	0.53325	1.07005	0.48706	1.70035	12.0196	11.3519	12.1508	11.4826	10.4448	12.2485	3844	3972	2722	3148	1700	4306	ACTA2	1851	90694832	90751147	AAT6|ACTSA	59	ENSG00000107796	GO:0000166|GO:0005515|GO:0005524|GO:0005737|GO:0006936|GO:0008217|GO:0009615|GO:0014829|GO:0015629|GO:0030485	chr10	90684813	90741127	HGNC:130|MIM:102620|HPRD:00031	actin, alpha 2, smooth muscle, aorta	protein-coding	-
ACTA2-AS1	0.629483	1.09196	0.667295	0.523209	1.0732	0.493562	1.7561	11.0196	10.3519	11.1465	10.436	9.41732	11.2485	1922	1986	1357	1524	834	2153		2043	90692442	90699731
ACTB	0.672462	2.101	1.28849	1.01966	0.746103	0.532159	1.21658	14.0418	13.4693	15.1129	14.4075	13.4974	14.6903	15614	17235	21211	23906	14105	23396	ACTB	1812	5566780	5570232	PS1TP5BP1	60	ENSG00000075624	GO:0000166|GO:0005200|GO:0005515|GO:0005524|GO:0005737|GO:0005829|GO:0005856|GO:0006928|GO:0007409|GO:0019894|GO:0019901|GO:0030424|GO:0030529|GO:0035267|GO:0043234|GO:0050998|GO:0051592|GO:0070688	chr7	5533305	5536758	HGNC:132|MIM:102630|HPRD:00032	actin, beta	protein-coding	-
ACTBL2	1	1	1	1	1	1	1	0	0	0	0	0	0	0	0	0	0	0	0	ACTBL2	2794	56775844	56778636	ACT|DKFZp686D0972	345651	ENSG00000169067	GO:0000166|GO:0005515|GO:0005524|GO:0005737|GO:0005856	chr5	56811600	56814393	HGNC:17780|HPRD:18598	actin, beta-like 2	protein-coding	-
ACTC1	1.31847	79.5457	5.82851	4.14548	0.280139	0.937752	3.82264	6.87955	7.27842	13.1933	9.42268	9.32996	11.3575	109	236	5607	755	785	2322	ACTC1	3693	35080298	35087927	ACTC|ASD5|CMD1R|CMH11|LVNC4	70	ENSG00000159251	GO:0000166|GO:0005515|GO:0005524|GO:0005625|GO:0005737|GO:0005856|GO:0005884|GO:0006915|GO:0006936|GO:0016887|GO:0017022|GO:0030017|GO:0030048|GO:0030240|GO:0031032|GO:0031674|GO:0042493|GO:0042643|GO:0045471|GO:0055003|GO:0055008|GO:0060047|GO:0060048	chr15	32867589	32875219	HGNC:143|MIM:102540|HPRD:00015	actin, alpha, cardiac muscle 1	protein-coding	-
ACTG1	0.556101	1.02051	1.11802	1.24337	1.05693	0.618451	0.964748	17.3184	16.4718	17.3477	17.4794	16.7861	17.4276	151314	138121	99843	201019	137837	156007	ACTG1	2105	79476998	79479892	ACT|ACTG|DFNA20|DFNA26	71	ENSG00000184009	GO:0000166|GO:0005200|GO:0005515|GO:0005524|GO:0005737|GO:0005829|GO:0005856|GO:0006928|GO:0042802|GO:0051592	chr17	77091594	77094422	HGNC:144|MIM:102560|HPRD:00017	actin, gamma 1	protein-coding	-
ACTG1P17	1	1	1	1	1	1	1	0	0	0	0	0	0	0	0	0	0	0	0		1652	83394651	83408532
ACTG1P20	0.381987	1.58859	0.893762	0.616164	0.336151	0.263344	0.597697	7.29115	5.90275	7.9589	7.12912	5.20414	6.38608	145	91	149	154	45	74		2652	27650366	27653016
ACTG1P4	1.30299	1.43764	1.32122	0.622504	1.09105	0.613913	1.18543	3.91947	4.30129	4.44318	4.32134	3.61745	4.5689	14	30	13	22	15	21		1983	104112027	104114008
ACTG2	1.33863	1	1	0.747035	2.22647	1	18.9448	0	0.420752	0	0	0	1.15476	0	2	0	0	0	2	ACTG2	1331	74120094	74146780	ACT|ACTA3|ACTE|ACTL3|ACTSG	72	ENSG00000163017	GO:0000166|GO:0005515|GO:0005524|GO:0005737|GO:0005856|GO:0006936	chr2	73973601	74000288	HGNC:145|MIM:102545|HPRD:00016	actin, gamma 2, smooth muscle, enteric	protein-coding	+
ACTL10	1	1	1	1	1	1	1	0	0	0	0	0	0	0	0	0	0	0	0		2028	32254305	32256331
ACTL6A	0.983814	3.34182	0.677108	0.525409	0.061176	0.763401	0.302011	10.1391	10.1156	11.8798	9.5766	9.18711	7.84889	1044	1686	2256	840	711	204	ACTL6A	1946	179280669	179306193	ACTL6|ARPN-BETA|Arp4|BAF53A|INO80K|MGC5382	86	ENSG00000136518	GO:0003682|GO:0005515|GO:0005524|GO:0005634|GO:0005886|GO:0006338|GO:0007165|GO:0007399|GO:0016514|GO:0016585|GO:0035267|GO:0040008|GO:0043967|GO:0043968|GO:0045449|GO:0071564	chr3	180763402	180788887	HGNC:24124|MIM:604958|HPRD:05389	actin-like 6A	protein-coding	+
ACTL6B	1	1	1	1	1	1	1	0	0	0	0	0	0	0	0	0	0	0	0	ACTL6B	1531	100240727	100254084	ACTL6|BAF53B	51412	ENSG00000077080	GO:0005200|GO:0005515|GO:0005524|GO:0005634|GO:0006325|GO:0007399|GO:0016514|GO:0016568|GO:0045449|GO:0071565	chr7	100078662	100092020	HGNC:160|MIM:612458|HPRD:12419	actin-like 6B	protein-coding	-
ACTL7A	1	1	1	1	1	1	1	0	0	0	0	0	0	0	0	0	0	0	0	ACTL7A	1528	111624509	111626035		10881	ENSG00000187003	GO:0001673|GO:0005200|GO:0005515|GO:0005737|GO:0005856|GO:0009434	chr9	110664424	110665856	HGNC:161|MIM:604303|HPRD:11976	actin-like 7A	protein-coding	+
ACTL7B	1	1	1	1	1	1	1	0	0	0	0	0	0	0	0	0	0	0	0	ACTL7B	1407	111616870	111618275	Tact1	10880	ENSG00000148156	GO:0005200|GO:0005515|GO:0005737|GO:0015629	chr9	110656692	110658096	HGNC:162|MIM:604304|HPRD:11977	actin-like 7B	protein-coding	-
ACTL8	1	1	1	1	21.3224	1	171.476	0	0	0	0	0	4.41429	0	0	0	0	0	19	ACTL8	1861	18081809	18153558	CT57	81569	ENSG00000117148	GO:0005515|GO:0005737|GO:0005856	chr1	18022064	18026145	HGNC:24018|HPRD:11274	actin-like 8	protein-coding	+
ACTL9	1	1	1	1	1	1	1	0	0	0	0	0	0	0	0	0	0	0	0	ACTL9	1434	8807748	8809180	MGC33407	284382	ENSG00000181786	GO:0005515|GO:0005737|GO:0005856	chr19	8668751	8670172	HGNC:28494|HPRD:14562	actin-like 9	protein-coding	-
ACTN1	0.809419	1.03836	0.62507	0.860246	1.47531	1.11395	2.45077	15.4027	15.0976	15.457	14.7248	14.8805	16.018	40104	53283	26925	29787	36789	58725	ACTN1	3791	69340841	69446083	FLJ40884|FLJ54432	87	ENSG00000072110	GO:0003779|GO:0005178|GO:0005509|GO:0005515|GO:0005730|GO:0005737|GO:0005829|GO:0005925|GO:0015629|GO:0017166|GO:0030018|GO:0031143|GO:0042981|GO:0048041|GO:0051271	chr14	68410593	68515836	HGNC:163|MIM:102575|HPRD:00020	actinin, alpha 1	protein-coding	-
ACTN1-AS1	1	1	1	1	1	1	1	0	0	0	0	0	0	0	0	0	0	0	0		599	69446400	69454180
ACTN2	1	1	1	1	1	1	1	0	0	0	0	0	0	0	0	0	0	0	0	ACTN2	5110	236849755	236927927	CMD1AA	88	ENSG00000077522	GO:0003779|GO:0005178|GO:0005509|GO:0005515|GO:0005730|GO:0005737|GO:0005829|GO:0005856|GO:0005884|GO:0005925|GO:0006936|GO:0007155|GO:0008307|GO:0015629|GO:0030018|GO:0030035|GO:0030175|GO:0030375|GO:0031143|GO:0031432|GO:0042802|GO:0042981|GO:0043197|GO:0046983|GO:0048041|GO:0051289|GO:0051370|GO:0051374|GO:0070080	chr1	234916393	234994181	HGNC:164|MIM:102573|HPRD:00019	actinin, alpha 2	protein-coding	+
ACTN3	1	1	30.1042	1	1	0.0332179	0.00418085	0	0	0	4.91189	0	0	0	0	0	33	0	0	ACTN3	3331	66313867	66330800	MGC117002|MGC117005	89	ENSG00000248746	GO:0003779|GO:0005178|GO:0005509|GO:0005515|GO:0005884|GO:0005925|GO:0008307|GO:0031143|GO:0042803|GO:0042981|GO:0048041	chr11	66070967	66087373	HGNC:165|MIM:102574|HPRD:02148	actinin, alpha 3	protein-coding	+
ACTN4	0.625789	0.735336	0.989966	1.31311	1.31821	0.830057	0.979155	14.1122	13.4359	13.6687	14.0976	13.8289	14.0673	16395	16841	7795	19286	17749	15191	ACTN4	3954	39138268	39221171	ACTININ-4|DKFZp686K23158|FSGS|FSGS1	81	ENSG00000130402	GO:0001666|GO:0001725|GO:0001882|GO:0003779|GO:0005178|GO:0005509|GO:0005515|GO:0005634|GO:0005730|GO:0005737|GO:0015031|GO:0015629|GO:0030529|GO:0030863|GO:0031143|GO:0032417|GO:0042803|GO:0042981|GO:0043234|GO:0047485|GO:0048471|GO:0048549|GO:0051015|GO:0051017|GO:0051271|GO:0051272	chr19	43830167	43913010	HGNC:166|MIM:604638|HPRD:05222	actinin, alpha 4	protein-coding	+
ACTR10	2.73667	2.72701	1.69751	0.861867	0.904081	1.38947	1.45232	9.43768	10.8901	10.885	10.2011	10.6756	10.7395	642	2884	1132	1295	1995	1513	ACTR10	2441	58666834	58702353	ACTR11|Arp11|HARP11	55860	ENSG00000131966	GO:0005515|GO:0005737|GO:0005856|GO:0005869|GO:0007018	chr14	57736586	57772106	HGNC:17372|HPRD:12420	actin-related protein 10 homolog (S. cerevisiae)	protein-coding	+
ACTR1A	1.81364	4.16811	1.53882	0.713436	0.234739	0.840851	0.635848	9.14743	10.0063	11.2068	9.76925	9.51918	9.11596	525	1563	1415	960	895	491	ACTR1A	2873	104238987	104262512	ARP1|CTRN1|FLJ52695|FLJ52800|FLJ55002	10121	ENSG00000138107	GO:0000166|GO:0005515|GO:0005524|GO:0005737|GO:0005815|GO:0005829|GO:0005856|GO:0005869|GO:0005875|GO:0016192	chr10	104228977	104252502	HGNC:167|MIM:605143|HPRD:05507	ARP1 actin-related protein 1 homolog A, centractin alpha (yeast)	protein-coding	-
ACTR1B	0.595701	3.99664	3.4924	1.75182	0.677279	0.29881	0.77509	8.43321	7.68587	10.432	10.2374	8.49472	9.86982	320	313	827	1328	440	828	ACTR1B	2258	98272403	98280561	ARP1B|CTRN2|PC3	10120	ENSG00000115073	GO:0000166|GO:0005515|GO:0005524|GO:0005737|GO:0005815|GO:0005856|GO:0005869	chr2	97638834	97646993	HGNC:168|MIM:605144|HPRD:05508	ARP1 actin-related protein 1 homolog B, centractin beta (yeast)	protein-coding	-
ACTR2	1.2927	0.869153	0.933896	0.667102	1.6184	0.923402	1.50619	12.3763	12.7466	12.1739	12.2776	12.1626	12.8685	4922	10444	2766	5462	5592	6618	ACTR2	3937	65454830	65498390	ARP2	10097	ENSG00000138071	GO:0000166|GO:0003779|GO:0005515|GO:0005524|GO:0005737|GO:0005885|GO:0006928|GO:0015629|GO:0042995	chr2	65308333	65351889	HGNC:169|MIM:604221|HPRD:05023	ARP2 actin-related protein 2 homolog (yeast)	protein-coding	+
ACTR3	1.10423	2.22904	1.4167	0.652247	0.773659	0.508386	1.21727	11.819	11.9621	12.9754	12.3216	11.3456	12.6052	3345	6063	4821	5631	3174	5514	ACTR3	5881	114647512	114719129	ARP3	10096	ENSG00000115091	GO:0000139|GO:0000166|GO:0002102|GO:0003779|GO:0005515|GO:0005524|GO:0005737|GO:0005884|GO:0005885|GO:0006928|GO:0009743|GO:0010592|GO:0015629|GO:0030027|GO:0030056|GO:0030838|GO:0043519|GO:0045666|GO:0046677|GO:0050775|GO:0051491|GO:0051789|GO:0060076	chr2	114364007	114432637	HGNC:170|MIM:604222|HPRD:05024	ARP3 actin-related protein 3 homolog (yeast)	protein-coding	+
ACTR3B	1	1	538.257	1	1	0.00185785	0.000233978	0	0	0	9.07215	0	0	0	0	0	592	0	0	ACTR3B	2217	152456835	152552464	ARP11|ARP3BETA|DKFZp686O24114	57180	ENSG00000133627	GO:0000166|GO:0003779|GO:0005515|GO:0005524|GO:0005737|GO:0005856|GO:0030833|GO:0042995	chr7	152087784	152183396	HGNC:17256|HPRD:12489	ARP3 actin-related protein 3 homolog B (yeast)	protein-coding	+
ACTR3BP2	1	1	1	1	1	1	1	0	0	0	0	0	0	0	0	0	0	0	0	ACTR3BP2	1338	92129160	92130496	FKSG73	440888			chr2	91492886	91494221	HGNC:38677	ARP3 actin-related protein 3 homolog B (yeast) pseudogene 2	pseudo	+
ACTR3BP5	1	1	1	1	1	1	1	0	0	0	0	0	0	0	0	0	0	0	0	ACTR3BP5	1645	38989728	38991371	FKSG74	399746			chr10	39029734	39031007	HGNC:38682	ARP3 actin-related protein 3 homolog B (yeast) pseudogene 5	pseudo	+
ACTR3C	1	1	1	1	1	1	1	0	0	0	0	0	0	0	0	0	0	0	0	ACTR3C	1420	149944302	150020758	ARP11	653857	ENSG00000106526	GO:0000166|GO:0003779|GO:0005515|GO:0005524|GO:0005856|GO:0030833	chr7	149575235	149651691	HGNC:37282	ARP3 actin-related protein 3 homolog C (yeast)	protein-coding	-
ACTR5	4.38352	0.0525956	0.0298538	0.234334	79.5167	34.408	1113.58	5.06594	7.19803	0.817029	0	5.10467	7.13021	31	223	1	0	42	124	ACTR5	2479	37377098	37401089	Arp5|FLJ12785|INO80M	79913	ENSG00000101442	GO:0005515|GO:0005524|GO:0045449	chr20	36810511	36834503	HGNC:14671|HPRD:08575	ARP5 actin-related protein 5 homolog (yeast)	protein-coding	+
ACTR6	0.0280441	3.65697	5.58263	275.474	4.83501	1.38383	3.16599	5.15616	0	7.02681	7.6371	8.10577	9.30033	33	0	78	219	336	558	ACTR6	2619	100593866	100618202	ARP6|FLJ13433|HSPC281|MSTP136|hARP6|hARPX	64431	ENSG00000075089	GO:0005515|GO:0005737|GO:0005856	chr12	99118705	99142332	HGNC:24025|HPRD:12421	ARP6 actin-related protein 6 homolog (yeast)	protein-coding	+
ACTR8	2.30904	5.33869	5.39749	1.48189	0.772578	0.633951	0.764239	5.83949	7.04678	8.25598	8.27178	7.61422	7.88373	53	201	183	340	239	209	ACTR8	3628	53901095	53916229	ARP8|FLJ12934|FLJ22579|INO80N	93973	ENSG00000113812	GO:0005515|GO:0005737|GO:0005856	chr3	53876136	53891269	HGNC:14672|HPRD:09792	ARP8 actin-related protein 8 homolog (yeast)	protein-coding	-
ACTRT1	1	1	1	1	1	1	1	0	0	0	0	0	0	0	0	0	0	0	0	ACTRT1	1442	127184942	127186382	AIP1|ARIP1|ARPT1|HSD27|KIAA0705|MGC26590	139741	ENSG00000123165	GO:0005515|GO:0005737|GO:0005856	chrX	127012624	127014063	HGNC:24027|MIM:300487|HPRD:06439	actin-related protein T1	protein-coding	-
ACTRT2	1	1	1	1	1	1	1	0	0	0	0	0	0	0	0	0	0	0	0	ACTRT2	1422	2938047	2939467	ARPM2|ARPT2|Arp-T2|FLJ25424|HARPM2	140625	ENSG00000169717	GO:0005515|GO:0005737|GO:0015630	chr1	2927906	2929327	HGNC:24026|MIM:608535|HPRD:12254	actin-related protein T2	protein-coding	+
ACTRT3	16.3936	1	53.6265	13.2625	1	4.05434	0.00234276	0	4.03506	0	5.74487	7.76434	0	0	25	0	59	265	0		2003	169484712	169487683
ACVR1	3.44922	4.38837	5.5434	1.60633	0.768776	0.999491	0.608629	7.43327	9.21954	9.56695	9.90404	9.90331	9.18759	160	906	454	1054	1168	516	ACVR1	3112	158592959	158732374	ACTRI|ACVR1A|ACVRLK2|ALK2|FOP|SKR1|TSRI	90	ENSG00000115170	GO:0000082|GO:0000166|GO:0001569|GO:0001655|GO:0001701|GO:0001702|GO:0001707|GO:0001755|GO:0002526|GO:0004674|GO:0004675|GO:0004872|GO:0005515|GO:0005524|GO:0005887|GO:0006468|GO:0007179|GO:0007281|GO:0007368|GO:0007498|GO:0007507|GO:0009790|GO:0009968|GO:0016020|GO:0016361|GO:0016740|GO:0030278|GO:0030501|GO:0030509|GO:0032926|GO:0042803|GO:0043066|GO:0045177|GO:0045669|GO:0045941|GO:0046332|GO:…	chr2	158301205	158440620	HGNC:171|MIM:102576|HPRD:00021	activin A receptor, type I	protein-coding	-
ACVR1B	1.20793	0.0074074	0.0832108	2.02434	1.11182	29.3862	0.100637	9.42638	9.69891	2.34956	5.8393	10.7164	2.50249	637	1263	3	63	2052	5	ACVR1B	4807	52345452	52390863	ACTRIB|ACVRLK4|ALK4|SKR2	91	ENSG00000135503	GO:0000082|GO:0000166|GO:0001701|GO:0001942|GO:0004674|GO:0004675|GO:0004872|GO:0005515|GO:0005524|GO:0005887|GO:0006468|GO:0006917|GO:0007165|GO:0007178|GO:0007417|GO:0009790|GO:0009986|GO:0010862|GO:0016020|GO:0016361|GO:0016740|GO:0017002|GO:0018107|GO:0019838|GO:0030308|GO:0031625|GO:0032927|GO:0045449|GO:0045648|GO:0045944|GO:0046332|GO:0046545|GO:0046777|GO:0046872|GO:0048179|GO:0048185	chr12	50631718	50677130	HGNC:172|MIM:601300|HPRD:03193	activin A receptor, type IB	protein-coding	+
ACVR1C	1	4.49254	1	1	0.222591	1	1	0	0	2.16753	0	0	0	0	0	3	0	0	0	ACVR1C	9077	158383280	158485399	ACVRLK7|ALK7	130399	ENSG00000123612	GO:0000166|GO:0002021|GO:0004674|GO:0004872|GO:0005024|GO:0005524|GO:0006468|GO:0009749|GO:0016020|GO:0016021|GO:0016361|GO:0016740|GO:0019915|GO:0030154|GO:0032868|GO:0042981|GO:0046676|GO:0046872|GO:0048179	chr2	158091525	158193645	HGNC:18123|MIM:608981|HPRD:10608	activin A receptor, type IC	protein-coding	-
ACVR2A	0.00582271	0.00582271	1.85801	189.402	1	0.593556	0.000394566	7.42409	0	0	8.31785	7.56531	0	159	0	0	351	231	0	ACVR2A	5443	148602087	148688396	ACTRII|ACVR2	92	ENSG00000121989	GO:0000166|GO:0001702|GO:0001934|GO:0004675|GO:0005515|GO:0005524|GO:0005737|GO:0005886|GO:0005887|GO:0007178|GO:0007283|GO:0007368|GO:0007498|GO:0009952|GO:0015026|GO:0016362|GO:0016740|GO:0017002|GO:0019838|GO:0030501|GO:0030509|GO:0030510|GO:0032927|GO:0034673|GO:0042713|GO:0043084|GO:0043621|GO:0045648|GO:0045669|GO:0046872|GO:0048185|GO:0048186|GO:0048187|GO:0048706|GO:0050999|GO:0060011	chr2	148319040	148404863	HGNC:173|MIM:102581|HPRD:00025	activin A receptor, type IIA	protein-coding	+
ACVR2B	1	1	124.647	1	3.41116	0.00802265	0.028204	0	0	0	6.96171	0	1.77026	0	0	0	137	0	3	ACVR2B	11373	38495791	38534633	ACTRIIB|ActR-IIB|MGC116908	93	ENSG00000114739	GO:0000166|GO:0001702|GO:0001822|GO:0004674|GO:0004712|GO:0004872|GO:0005515|GO:0005524|GO:0005737|GO:0005886|GO:0005887|GO:0006468|GO:0007165|GO:0007178|GO:0007368|GO:0007389|GO:0007498|GO:0007507|GO:0009749|GO:0009791|GO:0009952|GO:0009986|GO:0016362|GO:0016740|GO:0019838|GO:0030073|GO:0030324|GO:0030501|GO:0030509|GO:0031016|GO:0032147|GO:0032927|GO:0035265|GO:0042475|GO:0045449|GO:0045669|GO:…	chr3	38470794	38509637	HGNC:174|MIM:602730|HPRD:04106	activin A receptor, type IIB	protein-coding	+
ACVR2B-AS1	1.3429	1	1	0.744659	1.12782	1	9.97241	0	0.425348	0	0	0	0.173532	0	2	0	0	1	1		2517	38492519	38496311
ACVRL1	0.547186	0.417516	0.441876	2.01324	2.83827	2.49305	2.68142	10.5164	9.64647	9.25627	9.33808	10.656	10.7613	1356	1218	366	712	1968	1536	ACVRL1	4404	52301203	52317145	ACVRLK1|ALK-1|ALK1|HHT|HHT2|ORW2|SKR3|TSR-I	94	ENSG00000139567	GO:0000166|GO:0001525|GO:0001701|GO:0004674|GO:0004675|GO:0004872|GO:0005024|GO:0005025|GO:0005515|GO:0005524|GO:0005887|GO:0006468|GO:0007162|GO:0007165|GO:0007179|GO:0008015|GO:0008217|GO:0008285|GO:0009986|GO:0010596|GO:0016020|GO:0016361|GO:0016740|GO:0030308|GO:0030336|GO:0030513|GO:0035313|GO:0045449|GO:0045941|GO:0046332|GO:0046872|GO:0048185|GO:0050431|GO:0051895	chr12	50587469	50603412	HGNC:175|MIM:601284|HPRD:03181	activin A receptor type II-like 1	protein-coding	+
ACY1	690.93	618.157	1031.74	0.62888	1.26134	0.421144	0.755749	0	9.43239	9.27183	10.0109	8.76325	9.60678	0	1050	370	1135	530	690	ACY1	1678	52017301	52023218	ACY1D|ACYLASE	95	ENSG00000114786|ENSG00000243989	GO:0004046|GO:0005515|GO:0005737|GO:0005829|GO:0006508|GO:0006520|GO:0008152|GO:0008237|GO:0016787|GO:0046872	chr3	51992603	51998258	HGNC:177|MIM:104620|HPRD:00092	aminoacylase 1	protein-coding	+
ACY3	1	1	1	1	1	1	1	0	0	0	0	0	0	0	0	0	0	0	0	ACY3	1300	67410027	67418130	ACY-3|HCBP1|MGC9740	91703	ENSG00000132744	GO:0004046|GO:0005624|GO:0005737|GO:0005886|GO:0008152|GO:0016324|GO:0016788|GO:0042802|GO:0044419|GO:0046872	chr11	67166602	67174706	HGNC:24104|HPRD:12422	aspartoacylase (aminocyclase) 3	protein-coding	-
ACYP1	0.118119	0.00230346	0.00230346	0.0195012	1	1	1	8.76198	5.68029	0	0	0	0	402	78	0	0	0	0	ACYP1	976	75519929	75536186	ACYPE	97	ENSG00000119640	GO:0003998|GO:0006796|GO:0016787	chr14	74589681	74600489	HGNC:179|MIM:600875|HPRD:02928	acylphosphatase 1, erythrocyte (common) type	protein-coding	-
ACYP2	0.390825	4.93742	0.0751548	1.59414	0.00152434	8.28993	0.0124385	7.05384	5.69843	9.35759	3.31985	6.37121	0	123	79	393	11	101	0	ACYP2	1222	54342411	54532435	ACYM|ACYP	98	ENSG00000170634	GO:0003998|GO:0005739|GO:0006796|GO:0016787	chr2	54195914	54385939	HGNC:180|MIM:102595|HPRD:00028	acylphosphatase 2, muscle type	protein-coding	+
ADA	0.802797	0.0196955	0.0196955	0.602744	176.205	24.5681	1400.7	5.66599	5.3491	0	0	4.61871	7.46111	47	62	0	0	30	156	ADA	1532	43248164	43280376		100	ENSG00000196839	GO:0001666|GO:0001701|GO:0001829|GO:0001883|GO:0001889|GO:0001890|GO:0002314|GO:0002636|GO:0002686|GO:0002906|GO:0004000|GO:0005515|GO:0005615|GO:0005737|GO:0005764|GO:0005829|GO:0005886|GO:0006154|GO:0006157|GO:0007155|GO:0007568|GO:0008270|GO:0009117|GO:0009168|GO:0009897|GO:0009986|GO:0010460|GO:0016020|GO:0016787|GO:0030054|GO:0030890|GO:0032261|GO:0032839|GO:0033089|GO:0033632|GO:0042110|GO:…	chr20	42681577	42713790	HGNC:186|MIM:608958|HPRD:00038	adenosine deaminase	protein-coding	-
ADAD1	1	1	1	1	1	1	1	0	0	0	0	0	0	0	0	0	0	0	0	ADAD1	2255	123300122	123350947	FLJ32741|Tenr	132612	ENSG00000164113	GO:0003725|GO:0004000|GO:0005622|GO:0005634|GO:0006396|GO:0007275|GO:0007283|GO:0007286|GO:0030154	chr4	123519571	123570396	HGNC:30713|HPRD:15594	adenosine deaminase domain containing 1 (testis-specific)	protein-coding	+
ADAD2	1	1	1	1	1	1	1	0	0	0	0	0	0	0	0	0	0	0	0	ADAD2	2304	84224724	84230772	FLJ00337|TENRL	161931	ENSG00000140955	GO:0003725|GO:0004000|GO:0005622|GO:0006396	chr16	82782224	82788273	HGNC:30714|HPRD:14107	adenosine deaminase domain containing 2	protein-coding	+
ADAL	0.10528	0.00400846	0.00400846	6.30709	1	165.652	1	7.96274	4.71503	0	0	7.37201	0	231	40	0	0	202	0	ADAL	4942	43622555	43646753	DKFZp313B2137|FLJ44620	161823	ENSG00000168803	GO:0004000|GO:0009117|GO:0009168|GO:0016787	chr15	41410164	41428906	HGNC:31853|HPRD:11779	adenosine deaminase-like	protein-coding	+
ADAM10	1.01944	0.033119	3.787	2.31566	21.1493	0.623364	0.18505	7.99393	8.02171	3.07773	9.91499	9.23313	7.48028	236	395	5	1062	734	158	ADAM10	5034	58887404	59042177	AD10|CD156c|HsT18717|MADM|kuz	102	ENSG00000137845	GO:0001701|GO:0004175|GO:0004222|GO:0005102|GO:0005178|GO:0005515|GO:0005634|GO:0005737|GO:0005794|GO:0005798|GO:0005886|GO:0006468|GO:0006508|GO:0006509|GO:0007162|GO:0007219|GO:0007229|GO:0007267|GO:0008233|GO:0008237|GO:0008270|GO:0008284|GO:0009986|GO:0010820|GO:0012505|GO:0014069|GO:0016021|GO:0017124|GO:0019901|GO:0030307|GO:0030335|GO:0034612|GO:0042117|GO:0042803|GO:0046872|GO:0051088|GO:…	chr15	56675802	56829469	HGNC:188|MIM:602192|HPRD:03723	ADAM metallopeptidase domain 10	protein-coding	-
ADAM11	1	1	1	1	1	1	1	0	0	0	0	0	0	0	0	0	0	0	0	ADAM11	4402	42836569	42859214	MDC	4185	ENSG00000073670	GO:0004222|GO:0005178|GO:0005886|GO:0006508|GO:0007229|GO:0008237|GO:0008270|GO:0016021	chr17	40192094	40214740	HGNC:189|MIM:155120|HPRD:01114	ADAM metallopeptidase domain 11	protein-coding	+
ADAM12	0.791896	0.543846	0.77808	0.981212	2.88483	0.998635	2.01633	11.7587	11.4221	10.88	11.3967	11.3947	12.4084	3208	4170	1128	2966	3284	4811	ADAM12	8937	127700955	128077127	MCMP|MCMPMltna|MLTN|MLTNA	8038	ENSG00000148848	GO:0004222|GO:0005515|GO:0005576|GO:0005886|GO:0006508|GO:0007155|GO:0007520|GO:0008233|GO:0008237|GO:0008270|GO:0016021|GO:0017124|GO:0046872	chr10	127692895	128067117	HGNC:190|MIM:602714|HPRD:04092	ADAM metallopeptidase domain 12	protein-coding	-
ADAM15	0.79116	1.23057	1.66378	1.10231	1.68246	0.524168	1.24439	13.9544	13.6164	14.2537	14.6888	13.7569	15.0043	14696	19085	11693	29054	16885	29084	ADAM15	3424	155023749	155035252	MDC15	8751	ENSG00000143537	GO:0001525|GO:0001669|GO:0004222|GO:0005515|GO:0005912|GO:0006508|GO:0007155|GO:0007160|GO:0008233|GO:0008237|GO:0008270|GO:0012505|GO:0016020|GO:0016021|GO:0017124|GO:0019861|GO:0030054|GO:0030574|GO:0031410|GO:0046872	chr1	153290386	153301876	HGNC:193|MIM:605548|HPRD:05674	ADAM metallopeptidase domain 15	protein-coding	+
ADAM17	427.099	624.594	10.8951	0.923369	0.00160104	36.1969	0.0114138	0	8.73843	9.28678	3.44561	8.6234	0	0	649	374	12	481	0	ADAM17	3553	9629412	9695917	ADAM18|CD156B|CSVP|MGC71942|TACE	6868	ENSG00000151694	GO:0001666|GO:0001934|GO:0002446|GO:0002467|GO:0002690|GO:0004222|GO:0005138|GO:0005178|GO:0005515|GO:0005737|GO:0005887|GO:0005911|GO:0005925|GO:0006508|GO:0006509|GO:0006916|GO:0007155|GO:0007173|GO:0007219|GO:0008233|GO:0008237|GO:0008270|GO:0008284|GO:0009986|GO:0010820|GO:0015629|GO:0016020|GO:0016324|GO:0017124|GO:0030165|GO:0030183|GO:0030307|GO:0030335|GO:0030511|GO:0031293|GO:0031659|GO:…	chr2	9546862	9613368	HGNC:195|MIM:603639|HPRD:04703	ADAM metallopeptidase domain 17	protein-coding	-
ADAM18	1	1	1	1	1	1	1	0	0	0	0	0	0	0	0	0	0	0	0	ADAM18	3268	39442088	39587583	ADAM27|MGC41836|MGC88272|tMDCIII	8749	ENSG00000168619	GO:0004222|GO:0005624|GO:0006508|GO:0007275|GO:0007283|GO:0008237|GO:0008270|GO:0016020|GO:0016021|GO:0030154	chr8	39561244	39706740	HGNC:196|HPRD:07469	ADAM metallopeptidase domain 18	protein-coding	+
ADAM19	0.758582	1.9749	0.801556	0.791933	0.746358	0.749475	1.83851	8.67731	8.27869	9.65909	8.35818	7.94214	9.23703	379	472	484	361	300	534	ADAM19	6529	156904313	157002831	MADDAM|MLTNB	8728	ENSG00000135074	GO:0004222|GO:0006508|GO:0008233|GO:0008270|GO:0016020|GO:0016021|GO:0017124|GO:0046872	chr5	156836891	156935361	HGNC:197|MIM:603640|HPRD:04704	ADAM metallopeptidase domain 19	protein-coding	-
ADAM1A	57.6697	1	1	0.0173401	1	1	1	0	5.84974	0	0	0	0	0	87	0	0	0	0		2840	112336868	112339706
ADAM2	1	1	1	1	1	1	1	0	0	0	0	0	0	0	0	0	0	0	0	ADAM2	2671	39601256	39695808	CRYN1|CRYN2|CT15|FTNB|PH-30b|PH30	2515	ENSG00000104755	GO:0001669|GO:0004222|GO:0005178|GO:0005515|GO:0005887|GO:0006508|GO:0007155|GO:0007342|GO:0008237|GO:0008270|GO:0008542|GO:0016020|GO:0030534	chr8	39720412	39814936	HGNC:198|MIM:601533|HPRD:03322	ADAM metallopeptidase domain 2	protein-coding	-
ADAM20	1	1	1	1	1	1	1	0	0	0	0	0	0	0	0	0	0	0	0	ADAM20	2792	70989079	71001732		8748	ENSG00000134007	GO:0004222|GO:0006508|GO:0007338|GO:0008233|GO:0008237|GO:0008270|GO:0016020|GO:0016021|GO:0046872	chr14	70058831	70071485	HGNC:199|MIM:603712|HPRD:04754	ADAM metallopeptidase domain 20	protein-coding	-
ADAM20P1	0.0250825	0.0250825	0.0250825	1	1	1	1	5.31717	0	0	0	0	0	37	0	0	0	0	0		3036	70935597	70950473
ADAM21	1	1	1	1	1	1	1	0	0	0	0	0	0	0	0	0	0	0	0	ADAM21	2664	70918875	70926622	ADAM 21|ADAM31|MGC125389	8747	ENSG00000139985	GO:0004222|GO:0006508|GO:0007338|GO:0008233|GO:0008237|GO:0008270|GO:0016020|GO:0016021|GO:0046872	chr14	69993970	69996375	HGNC:200|MIM:603713|HPRD:04755	ADAM metallopeptidase domain 21	protein-coding	+
ADAM21P1	1	1	1	1	1	1	1	0	0	0	0	0	0	0	0	0	0	0	0	ADAM21P1	2049	70712471	70714518	ADAM21P	145241			chr14	69782223	69784271	HGNC:19822	ADAM metallopeptidase domain 21 pseudogene 1	pseudo	-
ADAM22	1	1	1	1	1	1	1	0	0	0	0	0	0	0	0	0	0	0	0	ADAM22	9510	87563567	87832204	MDC2|MGC149832	53616	ENSG00000008277	GO:0004222|GO:0004872|GO:0005178|GO:0005515|GO:0006508|GO:0007162|GO:0007417|GO:0008270|GO:0016020|GO:0016021	chr7	87401638	87664385	HGNC:201|MIM:603709|HPRD:04751	ADAM metallopeptidase domain 22	protein-coding	+
ADAM23	0.0220905	0.0220905	0.0220905	1	1	1	1	5.50043	0	0	0	0	0	42	0	0	0	0	0	ADAM23	6225	207308369	207485854	MDC3	8745	ENSG00000114948	GO:0004222|GO:0005178|GO:0005576|GO:0005886|GO:0005887|GO:0006508|GO:0007155|GO:0007417|GO:0008237|GO:0008270	chr2	207016613	207190924	HGNC:202|MIM:603710|HPRD:04752	ADAM metallopeptidase domain 23	protein-coding	+
ADAM28	1	1	1	140.429	1	140.429	1	0	0	0	0	7.1337	0	0	0	0	0	171	0	ADAM28	7648	24151554	24216531	ADAM 28|ADAM23|MDC-L|MDC-Lm|MDC-Ls|MDCL|eMDC II|eMDCII	10863	ENSG00000042980	GO:0004222|GO:0005576|GO:0005886|GO:0006508|GO:0007283|GO:0008233|GO:0008237|GO:0008270|GO:0016021|GO:0046872	chr8	24207525	24268671	HGNC:206|MIM:606188|HPRD:08391	ADAM metallopeptidase domain 28	protein-coding	+
ADAM29	1	1	1	1	1	1	1	0	0	0	0	0	0	0	0	0	0	0	0	ADAM29	3440	175839510	175899331	CT73|svph1	11086	ENSG00000168594	GO:0004222|GO:0005887|GO:0006508|GO:0007283|GO:0008237|GO:0008270|GO:0016020	chr4	176076084	176135905	HGNC:207|MIM:604778|HPRD:05306	ADAM metallopeptidase domain 29	protein-coding	+
ADAM30	1	1	1	1	1	1	1	0	0	0	0	0	0	0	0	0	0	0	0	ADAM30	2992	120436157	120439147	svph4	11085	ENSG00000134249	GO:0004222|GO:0006508|GO:0008233|GO:0008237|GO:0008270|GO:0016020|GO:0016021|GO:0046872	chr1	120237679	120240636	HGNC:208|MIM:604779|HPRD:05307	ADAM metallopeptidase domain 30	protein-coding	-
ADAM32	1	1	1	1	1	1	1	0	0	0	0	0	0	0	0	0	0	0	0	ADAM32	2727	38965051	39142436	FLJ26299|FLJ29004	203102	ENSG00000197140	GO:0004222|GO:0006508|GO:0008270|GO:0016020|GO:0016021	chr8	39084207	39261593	HGNC:15479|HPRD:16475	ADAM metallopeptidase domain 32	protein-coding	+
ADAM33	0.193459	0.550674	0.586326	0.879513	0.68268	0.290196	0.641185	11.5259	9.156	10.6652	10.7557	8.97078	10.1145	2730	867	972	1902	612	981	ADAM33	3559	3648621	3662778	C20orf153|DJ964F7.1|DKFZp434K0521|FLJ35308|FLJ36751|MGC149823|MGC71889	80332	ENSG00000149451	GO:0004222|GO:0006508|GO:0008233|GO:0008270|GO:0016020|GO:0016021|GO:0046872	chr20	3596620	3610738	HGNC:15478|MIM:607114|HPRD:06173	ADAM metallopeptidase domain 33	protein-coding	-
ADAM3A	1	1	1	1	1	1	1	0	0	0	0	0	0	0	0	0	0	0	0	ADAM3A	2768	39308565	39380508	ADAM3|CYRN1|tMDCI	1587			chr8	39427722	39499627	HGNC:209	ADAM metallopeptidase domain 3A	pseudo	-
ADAM5	1	1	1	1	1	1	1	0	0	0	0	0	0	0	0	0	0	0	0		1705	39172183	39260375
ADAM6	1	1	1	1	1	1	1	0	0	0	0	0	0	0	0	0	0	0	0	ADAM6	1843	106435819	106438358	C14orf96|tMDCIV	8755			chr14	105506864	105509403	HGNC:213	ADAM metallopeptidase domain 6 (pseudogene)	pseudo	-
ADAM7	1	1	1	14.125	1	14.125	1	0	0	0	0	3.82018	0	0	0	0	0	17	0	ADAM7	3396	24298510	24367077	EAPI|GP-83	8756	ENSG00000069206	GO:0004222|GO:0006508|GO:0008270|GO:0016020|GO:0016021	chr8	24354454	24422165	HGNC:214|MIM:607310|HPRD:07391	ADAM metallopeptidase domain 7	protein-coding	+
ADAM8	1	1	1	2.55135	1	2.55135	1	0	0	0	0	1.35126	0	0	0	0	0	3	0	ADAM8	3301	135075921	135090407	CD156|MGC134985|MS2	101	ENSG00000151651	GO:0004222|GO:0005515|GO:0005887|GO:0006508|GO:0008233|GO:0008237|GO:0008270|GO:0016020|GO:0046872	chr10	134925912	134940397	HGNC:215|MIM:602267|HPRD:03777	ADAM metallopeptidase domain 8	protein-coding	-
ADAM9	0.383629	0.082463	1.23816	1.32921	9.23458	0.411841	0.615046	11.589	10.2068	7.98887	11.8972	10.6173	11.1959	2852	1796	152	4196	1916	2076	ADAM9	4098	38854506	38962779	CORD9|KIAA0021|MCMP|MDC9|Mltng	8754	ENSG00000168615	GO:0000186|GO:0004222|GO:0005080|GO:0005178|GO:0005515|GO:0005518|GO:0005576|GO:0005615|GO:0005886|GO:0006508|GO:0006509|GO:0007155|GO:0007160|GO:0007179|GO:0007229|GO:0007601|GO:0008233|GO:0008237|GO:0008270|GO:0009986|GO:0010042|GO:0016021|GO:0017124|GO:0030216|GO:0031233|GO:0033627|GO:0033630|GO:0033631|GO:0034241|GO:0034612|GO:0042117|GO:0042542|GO:0043236|GO:0046872|GO:0050714|GO:0050896|GO:…	chr8	38973662	39081936	HGNC:216|MIM:602713|HPRD:04091	ADAM metallopeptidase domain 9	protein-coding	+
ADAMDEC1	1	1	1	1	1	1	1	0	0	0	0	0	0	0	0	0	0	0	0	ADAMDEC1	2438	24241799	24263526	FLJ79219|M12.219	27299	ENSG00000134028	GO:0004222|GO:0005178|GO:0005576|GO:0006508|GO:0007162|GO:0007229|GO:0008233|GO:0008270|GO:0016021|GO:0046872	chr8	24297743	24319471	HGNC:16299|MIM:606393|HPRD:07070	ADAM-like, decysin 1	protein-coding	+
ADAMTS1	1.46483	0.44422	0.90027	1.14167	0.840618	1.85761	0.414836	10.0611	10.6118	8.89041	9.90949	10.8029	8.63993	989	2378	284	1058	2179	353	ADAMTS1	4651	28208607	28217728	C3-C5|KIAA1346|METH1	9510	ENSG00000154734	GO:0001542|GO:0001822|GO:0004222|GO:0005515|GO:0005576|GO:0005604|GO:0006508|GO:0007229|GO:0008201|GO:0008233|GO:0008237|GO:0008270|GO:0008285|GO:0031410|GO:0046872|GO:0060347	chr21	27130477	27139599	HGNC:217|MIM:605174|HPRD:05530	ADAM metallopeptidase with thrombospondin type 1 motif, 1	protein-coding	-
ADAMTS10	0.0195318	0.0154411	0.0154411	31.1395	1	39.389	1	6.01708	0.339045	0	0	5.29972	0	60	2	0	0	48	0	ADAMTS10	4364	8645125	8675620	ADAM-TS10|WMS	81794	ENSG00000142303	GO:0003674|GO:0004222|GO:0005575|GO:0005576|GO:0005578|GO:0006508|GO:0008150|GO:0008233|GO:0008270|GO:0046872	chr19	8551126	8581588	HGNC:13201|MIM:608990|HPRD:07470	ADAM metallopeptidase with thrombospondin type 1 motif, 10	protein-coding	-
ADAMTS12	1	1	129.197	1	1	0.00774014	0.000974734	0	0	0	7.01342	0	0	0	0	0	142	0	0	ADAMTS12	4954	33527288	33892124	PRO4389	81792	ENSG00000151388	GO:0004222|GO:0005576|GO:0005578|GO:0006508|GO:0008233|GO:0008270|GO:0046872	chr5	33563044	33927881	HGNC:14605|MIM:606184|HPRD:05862	ADAM metallopeptidase with thrombospondin type 1 motif, 12	protein-coding	-
ADAMTS13	1	1	1	1	1	1	1	0	0	0	0	0	0	0	0	0	0	0	0	ADAMTS13	5257	136279460	136324525	C9orf8|DKFZp434C2322|FLJ42993|MGC118899|MGC118900|TTP|VWFCP|vWF-CP	11093	ENSG00000160323	GO:0004222|GO:0005178|GO:0005509|GO:0005515|GO:0005576|GO:0005578|GO:0005615|GO:0006508|GO:0007160|GO:0007229|GO:0008233|GO:0008237|GO:0008270|GO:0009100|GO:0009986|GO:0016485|GO:0030168|GO:0043171	chr9	135269280	135314329	HGNC:1366|MIM:604134|HPRD:04994	ADAM metallopeptidase with thrombospondin type 1 motif, 13	protein-coding	+
ADAMTS14	165.842	3.43392	1	0.682162	99.3609	113.131	2710.67	0	7.37366	1.77986	0	6.82185	8.41446	0	252	2	0	138	302	ADAMTS14	5267	72432560	72522195	FLJ32820	140766	ENSG00000138316	GO:0004222|GO:0005576|GO:0005578|GO:0006508|GO:0008233|GO:0008270|GO:0030574|GO:0046872	chr10	72102565	72192201	HGNC:14899|MIM:607506|HPRD:06329	ADAM metallopeptidase with thrombospondin type 1 motif, 14	protein-coding	+
ADAMTS15	0.0105316	0.0105316	0.0105316	1	1	1	1	6.56913	0	0	0	0	0	88	1	0	0	0	0	ADAMTS15	5676	130318870	130346539	MGC126403	170689	ENSG00000166106	GO:0004222|GO:0005576|GO:0005578|GO:0006508|GO:0008233|GO:0008270|GO:0046872	chr11	129824079	129848926	HGNC:16305|MIM:607509|HPRD:06330	ADAM metallopeptidase with thrombospondin type 1 motif, 15	protein-coding	+
ADAMTS16	1	1	1	1	1	1	1	0	0	0	0	0	0	0	0	0	0	0	0	ADAMTS16	4974	5140444	5320412	ADAMTS16s|FLJ16731	170690	ENSG00000145536	GO:0004222|GO:0005576|GO:0005578|GO:0006508|GO:0008233|GO:0008270|GO:0046872	chr5	5193443	5373412	HGNC:17108|MIM:607510|HPRD:06331	ADAM metallopeptidase with thrombospondin type 1 motif, 16	protein-coding	+
ADAMTS17	1	1	1	1	1	1	1	0	0	0	0	0	0	0	0	0	0	0	0	ADAMTS17	6331	100511644	100882183	FLJ16363|FLJ32769	170691	ENSG00000140470	GO:0004222|GO:0005576|GO:0005578|GO:0005622|GO:0006508|GO:0008233|GO:0008270|GO:0046872	chr15	98329166	98699706	HGNC:17109|MIM:607511|HPRD:06332	ADAM metallopeptidase with thrombospondin type 1 motif, 17	protein-coding	-
ADAMTS18	1	1	1	1	1	1	1	0	0	0	0	0	0	0	0	0	0	0	0	ADAMTS18	5913	77316026	77469011	ADAMTS21	170692	ENSG00000140873	GO:0004222|GO:0005576|GO:0005578|GO:0006508|GO:0008233|GO:0008270|GO:0046872	chr16	75873526	76026512	HGNC:17110|MIM:607512|HPRD:06333	ADAM metallopeptidase with thrombospondin type 1 motif, 18	protein-coding	-
ADAMTS19	1	1	1	1	1	1	1	0	0	0	0	0	0	0	0	0	0	0	0	ADAMTS19	5089	128796104	129074376	FLJ16042	171019	ENSG00000145808	GO:0004222|GO:0005576|GO:0005578|GO:0006508|GO:0008233|GO:0008270|GO:0046872	chr5	128824002	129102275	HGNC:17111|MIM:607513|HPRD:06334	ADAM metallopeptidase with thrombospondin type 1 motif, 19	protein-coding	+
ADAMTS19-AS1	1	1	1	1	1	1	1	0	0	0	0	0	0	0	0	0	0	0	0		786	128795253	128796382
ADAMTS2	0.366428	0.460036	0.674713	0.946954	1.36578	0.514278	0.931219	10.1322	8.6838	9.01202	9.56454	8.60516	9.46175	1039	625	309	833	475	624	ADAMTS2	7070	178537853	178772431	ADAM-TS2|ADAMTS-2|ADAMTS-3|DKFZp686F12218|NPI|PC I-NP|PCI-NP|PCINP|PCPNI|PNPI	9509	ENSG00000087116	GO:0004222|GO:0005576|GO:0005578|GO:0006508|GO:0007283|GO:0008233|GO:0008237|GO:0008270|GO:0030199|GO:0030324|GO:0030574|GO:0043588|GO:0046872|GO:0051605	chr5	178470458	178705037	HGNC:218|MIM:604539|HPRD:05173	ADAM metallopeptidase with thrombospondin type 1 motif, 2	protein-coding	-
ADAMTS20	1	1	1	1	1	1	1	0	0	0	0	0	0	0	0	0	0	0	0	ADAMTS20	5733	43748013	43945724	ADAM-TS20|ADAMTS-20|GON-1	80070	ENSG00000173157	GO:0004222|GO:0005576|GO:0005578|GO:0005615|GO:0006508|GO:0008233|GO:0008270|GO:0009967|GO:0030198|GO:0043066|GO:0045636|GO:0046872|GO:0048070	chr12	42034279	42231991	HGNC:17178|MIM:611681	ADAM metallopeptidase with thrombospondin type 1 motif, 20	protein-coding	-
ADAMTS3	1	1	1	1	1	1	1	0	0	0	0	0	0	0	0	0	0	0	0	ADAMTS3	5822	73146687	73434516	ADAMTS-4|KIAA0366	9508	ENSG00000156140	GO:0004222|GO:0005576|GO:0005578|GO:0006508|GO:0008201|GO:0008233|GO:0008270|GO:0030199|GO:0030574|GO:0046872|GO:0051605	chr4	73365551	73653380	HGNC:219|MIM:605011|HPRD:06893	ADAM metallopeptidase with thrombospondin type 1 motif, 3	protein-coding	-
ADAMTS4	76.4865	1.76974	1	0.858303	0.565055	65.6486	1	0	6.25713	0.823536	0	6.03669	0	0	116	1	0	80	0	ADAMTS4	4332	161159539	161168845	ADAMTS-2|ADAMTS-4|ADMP-1|KIAA0688	9507	ENSG00000158859	GO:0001501|GO:0002020|GO:0004222|GO:0005515|GO:0005576|GO:0005578|GO:0005615|GO:0006508|GO:0008233|GO:0008237|GO:0008270|GO:0046872	chr1	159426162	159435469	HGNC:220|MIM:603876|HPRD:04853	ADAM metallopeptidase with thrombospondin type 1 motif, 4	protein-coding	-
ADAMTS5	0.890624	0.042897	1.01509	0.486734	7.18532	0.427053	0.30368	10.9854	10.8183	6.44246	11.007	9.77953	9.28751	1877	2744	52	2264	1072	553	ADAMTS5	9663	28290232	28339439	ADAMTS11|ADMP-2|FLJ36738	11096	ENSG00000154736	GO:0004222|GO:0005178|GO:0005576|GO:0005578|GO:0006508|GO:0008233|GO:0008237|GO:0008270|GO:0046872	chr21	27212103	27261310	HGNC:221|MIM:605007|HPRD:05420	ADAM metallopeptidase with thrombospondin type 1 motif, 5	protein-coding	-
ADAMTS6	0.258154	0.00873434	1.73909	2.21861	1	0.329335	0.000632236	6.83909	4.88539	0	7.63742	6.03505	0	106	45	0	219	80	0	ADAMTS6	7268	64444564	64777704	ADAM-TS 6|ADAM-TS6|ADAMTS-6	11174	ENSG00000049192	GO:0004222|GO:0005576|GO:0005578|GO:0006508|GO:0008233|GO:0008237|GO:0008270|GO:0046872	chr5	64480319	64813460	HGNC:222|MIM:605008|HPRD:05421	ADAM metallopeptidase with thrombospondin type 1 motif, 6	protein-coding	-
ADAMTS7	0.314616	0.0343097	0.0343097	3.85155	1	35.3182	1	4.86524	3.1969	0	0	5.14234	0	27	14	0	0	43	0	ADAMTS7	5490	79051546	79103773	ADAM-TS 7|ADAM-TS7|ADAMTS-7|DKFZp434H204	11173	ENSG00000136378	GO:0004222|GO:0005576|GO:0005578|GO:0006508|GO:0008233|GO:0008237|GO:0008270|GO:0046872	chr15	76838600	76890828	HGNC:223|MIM:605009|HPRD:05422	ADAM metallopeptidase with thrombospondin type 1 motif, 7	protein-coding	-
ADAMTS7P1	0.0231974	0.0231974	0.0231974	1	1	1	1	5.42989	0	0	0	0	0	40	0	0	0	0	0		9966	82585622	82924242
ADAMTS8	1	1	1	1	1	1	1	0	0	0	0	0	0	0	0	0	0	0	0	ADAMTS8	3663	130274819	130298539	ADAM-TS8|FLJ41712|METH2	11095	ENSG00000134917	GO:0004222|GO:0005178|GO:0005576|GO:0005578|GO:0006508|GO:0008201|GO:0008233|GO:0008237|GO:0008270|GO:0008285|GO:0009673|GO:0046872	chr11	129780028	129803749	HGNC:224|MIM:605175|HPRD:05531	ADAM metallopeptidase with thrombospondin type 1 motif, 8	protein-coding	-
ADAMTS9	0.0544231	0.0544231	9.70196	1	1	0.0056095	0.000706374	4.19964	0	0	7.47791	0	0	17	0	0	196	0	0	ADAMTS9	7312	64501332	64673365	FLJ42955|KIAA1312	56999	ENSG00000163638	GO:0004222|GO:0005576|GO:0005578|GO:0005615|GO:0006508|GO:0006516|GO:0007275|GO:0008233|GO:0008237|GO:0008270|GO:0045636|GO:0046872|GO:0048070	chr3	64476371	64648405	HGNC:13202|MIM:605421|HPRD:05662	ADAM metallopeptidase with thrombospondin type 1 motif, 9	protein-coding	-
ADAMTS9-AS1	1	1	1	1	1	1	1	0	0	0	0	0	0	0	0	0	0	0	0		3930	64547023	64575760
ADAMTS9-AS2	1	1	1	1	1	1	1	0	0	0	0	0	0	0	0	0	0	0	0		2228	64670547	64997143
ADAMTSL1	3.21045	3.98226	7.06207	0.00873522	0.485547	0.00397106	0.274115	5.15617	6.83894	7.14975	7.97626	0	6.10744	33	174	85	277	0	61	ADAMTSL1	7996	18474080	18910947	ADAMTSL-1|ADAMTSR1|C9orf94|DKFZp686L03130|FLJ35283|FLJ41032|FLJ46891|MGC118803|MGC118805|MGC40193|PUNCTIN	92949	ENSG00000178031	GO:0005576|GO:0005578|GO:0008233|GO:0008237|GO:0008270	chr9	18464104	18900947	HGNC:14632|MIM:609198|HPRD:16462	ADAMTS-like 1	protein-coding	+
ADAMTSL2	1	1	1	1	1	1	0.121688	0	0	0	0	0	0	0	0	0	1	0	0	ADAMTSL2	4133	136397287	136440641	FLJ45164|KIAA0605	9719	ENSG00000197859	GO:0004222|GO:0005576|GO:0005578|GO:0008233|GO:0008270	chr9	135387107	135430461	HGNC:14631|MIM:612277|HPRD:11096	ADAMTS-like 2	protein-coding	+
ADAMTSL3	1	1	1	1.61347	171.595	1.61347	1364.81	0	0	0	0	0.69017	7.42287	0	0	0	0	2	152	ADAMTSL3	7352	84322839	84708593	KIAA1233|MGC150716|MGC150717	57188	ENSG00000156218	GO:0005576|GO:0005578|GO:0008233|GO:0008237|GO:0008270	chr15	82113842	82499597	HGNC:14633|MIM:609199|HPRD:12426	ADAMTS-like 3	protein-coding	+
ADAMTSL4	1.93153	841.751	65.4339	178.271	0.769196	5.26235	9.87595	0	0.949744	9.71725	6.03197	8.42767	9.33867	0	3	504	72	420	573	ADAMTSL4	4422	150521846	150533412	TSRC1	54507	ENSG00000143382	GO:0002020|GO:0004222|GO:0005515|GO:0005575|GO:0005576|GO:0008233|GO:0031012|GO:0043065	chr1	148788522	148800036	HGNC:19706|MIM:610113|HPRD:08583|HPRD:18237	ADAMTS-like 4	protein-coding	+
ADAMTSL4-AS1	1	280.496	1	215.645	0.765387	215.645	1705.76	0	0	8.13184	0	7.75251	7.7461	0	0	168	0	263	190		1036	150533372	150547028
ADAMTSL5	2.07214	0.0358692	0.384648	0.255316	0.169084	1.37541	0.0172408	7.56243	8.61355	2.76132	6.18404	6.6439	0.197128	175	595	4	80	122	1	ADAMTSL5	2857	1505018	1513188	THSD6	339366	ENSG00000185761	GO:0004222|GO:0005515|GO:0005576|GO:0005578|GO:0008270	chr19	1456017	1464188	HGNC:27912|HPRD:15504	ADAMTS-like 5	protein-coding	-
ADAP1	618.511	4150.89	486.31	0.795292	0.161982	1.01149	1.38242	0	9.27266	12.0192	8.92573	8.94221	9.39311	0	940	2485	535	600	595	ADAP1	2789	937538	995043	CENTA1|GCS1L|p42IP4	11033	ENSG00000105963|ENSG00000240230	GO:0005515|GO:0005634|GO:0005730|GO:0005737|GO:0005886|GO:0007166|GO:0008060|GO:0008270|GO:0032312|GO:0043087|GO:0043533|GO:0046872	chr7	904063	960815	HGNC:16486|MIM:608114|HPRD:09733	ArfGAP with dual PH domains 1	protein-coding	-
ADAP2	1	1	1	1	1	1	1	0	0	0	0	0	0	0	0	0	0	0	0	ADAP2	2749	29248755	29286211	CENTA2|HSA272195|cent-b	55803	ENSG00000184060	GO:0005096|GO:0005515|GO:0005546|GO:0005547|GO:0005737|GO:0005740|GO:0005886|GO:0007507|GO:0008060|GO:0008270|GO:0030674|GO:0032312|GO:0043325|GO:0043533|GO:0046872	chr17	26272880	26310337	HGNC:16487|MIM:608635|HPRD:16357	ArfGAP with dual PH domains 2	protein-coding	+
ADAR	0.774574	0.326233	0.500272	1.31264	2.04264	2.03236	1.33201	12.6499	12.2814	11.0339	11.6507	12.6738	12.0643	5950	7565	1255	3537	7970	3790	ADAR	7092	154554535	154600456	ADAR1|DRADA|DSH|DSRAD|G1P1|IFI-4|IFI4|K88DSRBP|P136	103	ENSG00000160710	GO:0003677|GO:0003725|GO:0003726|GO:0005622|GO:0005634|GO:0005730|GO:0005737|GO:0006397|GO:0016553|GO:0016787|GO:0031047|GO:0046872	chr1	152821159	152867080	HGNC:225|MIM:146920|HPRD:07528	adenosine deaminase, RNA-specific	protein-coding	-
ADARB1	142.09	3.42859	901.812	0.00703782	78.4421	0.00110888	0.298342	0	7.15066	1.77762	9.81668	0	8.07117	0	216	2	992	0	238	ADARB1	7145	46494494	46646478	ADAR2|DRABA2|DRADA2|RED1	104	ENSG00000197381	GO:0003723|GO:0003725|GO:0003726|GO:0003729|GO:0004000|GO:0005622|GO:0005634|GO:0005654|GO:0005730|GO:0006396|GO:0006397|GO:0016553|GO:0016556|GO:0016787|GO:0046872	chr21	45318921	45470906	HGNC:226|MIM:601218|HPRD:06777	adenosine deaminase, RNA-specific, B1	protein-coding	+
ADARB2	1	1	1	1	1	1	1	0	0	0	0	0	0	0	1	0	0	0	0	ADARB2	8426	1223254	1779670	ADAR3|FLJ25034|FLJ36975|RED2|hRED2	105	ENSG00000185736	GO:0003725|GO:0003727|GO:0004000|GO:0005622|GO:0005634|GO:0006397|GO:0016787|GO:0046872	chr10	1218073	1769718	HGNC:227|MIM:602065|HPRD:09070	adenosine deaminase, RNA-specific, B2	protein-coding	-
ADARB2-AS1	1	1	1	1	1	1	1	0	0	0	0	0	0	0	0	0	0	0	0		644	1568826	1599179
ADAT1	347.503	80.2938	423.628	0.372712	0.253582	0.305737	0.0482998	0	8.44088	6.32722	8.72665	7.01701	4.34774	0	528	48	466	158	18	ADAT1	3603	75632248	75657221	HADAT1	23536	ENSG00000065457	GO:0003723|GO:0006396|GO:0008033|GO:0008251|GO:0016787|GO:0046872	chr16	74189748	74214722	HGNC:228|MIM:604230|HPRD:11970	adenosine deaminase, tRNA-specific 1	protein-coding	-
ADAT2	0.960186	0.0243551	9.03351	9.52615	1	1.01255	0.000339461	5.35963	5.30102	0	8.53492	8.55291	0	38	60	0	408	458	0	ADAT2	7493	143743970	143771841	DEADC1|DKFZp686L1118|FLJ44213|TAD2|dJ20N2|dJ20N2.1	134637	ENSG00000189007	GO:0008033|GO:0008270|GO:0016787|GO:0046872	chr6	143785662	143813534	HGNC:21172	adenosine deaminase, tRNA-specific 2, TAD2 homolog (S. cerevisiae)	protein-coding	-
ADAT3	2.55854	0.0308495	0.0308495	2.12667	1	176.378	1	5.01861	6.37393	0	0	7.46253	0	30	126	0	0	215	0	ADAT3	1626	1905372	1913446	FWP005|MST121|MSTP121|S863-5|TAD3	113179	ENSG00000213638	GO:0008033|GO:0008270|GO:0016787|GO:0046872	chr19	1856417	1864446	HGNC:25151|HPRD:14000	adenosine deaminase, tRNA-specific 3, TAD3 homolog (S. cerevisiae)	protein-coding	+
ADCK1	0.0344765	0.00202156	0.492495	8.36395	1	0.585507	0.0005167	8.95031	4.09207	0	7.9285	7.15625	0	458	26	0	268	174	0	ADCK1	2234	78266427	78400297	FLJ39600	57143	ENSG00000063761	GO:0000166|GO:0004674|GO:0005524|GO:0005576|GO:0005739|GO:0016301|GO:0016740	chr14	77336179	77470049	HGNC:19038|HPRD:10630	aarF domain containing kinase 1	protein-coding	+
ADCK2	0.380296	0.00412413	0.944161	0.536812	56.6703	0.216221	0.247731	8.73323	7.33842	0.811534	8.65033	6.44091	6.63605	394	246	1	442	106	88	ADCK2	2364	140372954	140394908	AARF|MGC20727	90956	ENSG00000133597	GO:0000166|GO:0004674|GO:0005524|GO:0005739|GO:0016020|GO:0016021|GO:0016301|GO:0016740	chr7	140019422	140041377	HGNC:19039|HPRD:10631	aarF domain containing kinase 2	protein-coding	+
ADCK3	0.00275559	0.00275559	0.834185	90.9829	1	0.300546	0.000415885	8.50343	0	0	8.24186	6.50752	0	336	0	0	333	111	0		2924	227127939	227175246
ADCK4	0.00964328	0.838332	0.911582	278.83	0.0115029	2.94963	0.00133041	6.69626	0	6.44185	6.56271	8.12324	0	96	0	52	104	340	0	ADCK4	2497	41197435	41222790	FLJ12229	79934	ENSG00000123815	GO:0004674|GO:0005739|GO:0016020|GO:0016021|GO:0016301|GO:0016740	chr19	45889274	45914630	HGNC:19041|HPRD:10632	aarF domain containing kinase 4	protein-coding	-
ADCK5	0.340942	0.196493	1.13042	6.61044	7.48557	1.99376	1.29995	5.11154	3.55914	2.7641	5.2884	6.28389	5.66821	32	18	4	43	95	45	ADCK5	1988	145597705	145618453	FLJ35454|MGC126708	203054	ENSG00000173137	GO:0004674|GO:0005739|GO:0016020|GO:0016021|GO:0016301|GO:0016740	chr8	145568539	145589261	HGNC:21738|HPRD:12427	aarF domain containing kinase 5	protein-coding	+
ADCY1	27.3565	1	1	0.0365543	1	1	1	0	4.77381	0	0	0	0	0	41	0	0	1	0	ADCY1	12931	45613740	45762714	AC1	107	ENSG00000164742	GO:0000166|GO:0004016|GO:0005516|GO:0005524|GO:0005886|GO:0006171|GO:0007189|GO:0007193|GO:0007409|GO:0007616|GO:0008294|GO:0009755|GO:0016021|GO:0023034|GO:0034199|GO:0046872	chr7	45580650	45729239	HGNC:232|MIM:103072|HPRD:00053	adenylate cyclase 1 (brain)	protein-coding	+
ADCY10	1	1111.71	1	1	0.000899512	1	1	0	0	10.1186	0	0	0	0	0	666	0	0	0	ADCY10	5469	167778626	167883464	HCA2|RP1-313L4.2|SAC|SACI|Sacy	55811	ENSG00000143199	GO:0000166|GO:0000287|GO:0004016|GO:0005524|GO:0005625|GO:0005737|GO:0005829|GO:0005856|GO:0005886|GO:0006171|GO:0007189|GO:0007193|GO:0007283|GO:0009755|GO:0030145|GO:0030424|GO:0030425|GO:0030426|GO:0034199|GO:0043025|GO:0043065|GO:0045177|GO:0045178|GO:0048471|GO:0051117	chr1	166045249	166150077	HGNC:21285|MIM:605205|HPRD:05549	adenylate cyclase 10 (soluble)	protein-coding	-
ADCY10P1	1.31631	1.64569	1	0.759702	0.689497	1	1.21352	0	0.396495	0.718692	0	0	0.182308	0	2	1	1	0	1		4569	41068774	41108573
ADCY2	1	1	1	1	1.09847	1	9.97241	0	0	0	0	0	0.135491	0	0	0	0	0	1	ADCY2	6553	7396344	7830194	AC2|FLJ16822|FLJ45092|HBAC2|KIAA1060|MGC133314	108	ENSG00000078295	GO:0000166|GO:0004016|GO:0005524|GO:0005624|GO:0005737|GO:0005886|GO:0006171|GO:0007189|GO:0007193|GO:0008294|GO:0009755|GO:0016020|GO:0016021|GO:0023034|GO:0030425|GO:0031683|GO:0034199|GO:0043234|GO:0046872	chr5	7449343	7883194	HGNC:233|MIM:103071|HPRD:00052	adenylate cyclase 2 (brain)	protein-coding	+
ADCY3	2.50911	2.0658	0.723713	0.61551	1.33144	2.13397	3.7969	7.27121	8.59839	8.31791	6.8047	7.89824	8.7309	143	589	191	123	291	376	ADCY3	4396	25042040	25142055	AC3|KIAA0511	109	ENSG00000138031	GO:0000166|GO:0004016|GO:0005516|GO:0005524|GO:0005624|GO:0005634|GO:0005737|GO:0005886|GO:0005887|GO:0007143|GO:0007165|GO:0007189|GO:0007193|GO:0007608|GO:0008294|GO:0009755|GO:0034199|GO:0045121|GO:0046872|GO:0050896	chr2	24895542	24995559	HGNC:234|MIM:600291|HPRD:02620	adenylate cyclase 3	protein-coding	-
ADCY4	1	1	1	1	1	1	1	0	0	0	0	0	0	0	0	0	0	0	0	ADCY4	3720	24787556	24804277	AC4	196883	ENSG00000129467	GO:0000166|GO:0004016|GO:0005515|GO:0005524|GO:0005622|GO:0005737|GO:0005886|GO:0007188|GO:0007189|GO:0007193|GO:0009755|GO:0016021|GO:0023034|GO:0030425|GO:0034199|GO:0046872	chr14	23857410	23873704	HGNC:235|MIM:600292|HPRD:11614	adenylate cyclase 4	protein-coding	-
ADCY5	1.42113	1	1	0.703667	1	1	1	0	0.507036	0	0	0	0	0	2	0	0	0	0	ADCY5	6257	123001144	123167392	AC5	111	ENSG00000173175	GO:0000166|GO:0001973|GO:0004016|GO:0005524|GO:0005886|GO:0007189|GO:0007191|GO:0007193|GO:0007195|GO:0007626|GO:0009755|GO:0016021|GO:0023034|GO:0034199|GO:0046872|GO:0050885	chr3	124486089	124650082	HGNC:236|MIM:600293|HPRD:08973	adenylate cyclase 5	protein-coding	-
ADCY6	3.82215	0.0805109	3.04197	1.25329	24.6399	1.57473	0.652169	8.18811	10.1225	4.55344	9.79311	10.4482	9.17636	270	1694	14	976	1704	512	ADCY6	6102	49159975	49182879	AC6|DKFZp779F075|KIAA0422	112	ENSG00000174233	GO:0000166|GO:0005102|GO:0005515|GO:0005524|GO:0005624|GO:0005768|GO:0005886|GO:0007189|GO:0007193|GO:0008294|GO:0009755|GO:0016021|GO:0031528|GO:0034199|GO:0042383|GO:0044424|GO:0045121|GO:0046872	chr12	47446242	47469087	HGNC:237|MIM:600294|HPRD:02621	adenylate cyclase 6	protein-coding	-
ADCY7	0.80249	0.00984345	0.30914	0.494444	0.147653	1.28352	0.000591732	9.42634	9.10889	2.75972	7.73267	8.09277	0	637	839	4	234	333	0	ADCY7	6264	50300452	50352045	AC7|FLJ36387|KIAA0037	113	ENSG00000121281	GO:0000166|GO:0004016|GO:0005524|GO:0005624|GO:0005886|GO:0007189|GO:0007193|GO:0009755|GO:0016021|GO:0023034|GO:0030819|GO:0034199|GO:0046872|GO:0060135|GO:0071361	chr16	48879324	48909544	HGNC:238|MIM:600385|HPRD:02663	adenylate cyclase 7	protein-coding	+
ADCY8	1	1	1	1	1	1	1	0	0	0	0	0	0	0	0	0	0	0	0	ADCY8	4101	131792548	132052835	AC8|ADCY3|HBAC1	114	ENSG00000155897	GO:0000166|GO:0004016|GO:0005524|GO:0005624|GO:0005886|GO:0007165|GO:0007189|GO:0007193|GO:0007611|GO:0007616|GO:0008294|GO:0009755|GO:0016021|GO:0019933|GO:0023034|GO:0034199|GO:0046872	chr8	131861729	132122017	HGNC:239|MIM:103070|HPRD:00051	adenylate cyclase 8 (brain)	protein-coding	-
ADCY9	2.79848	0.00523025	1.65927	0.755452	1.14602	1.27413	0.00395731	7.5789	9.06355	0	8.30946	8.65896	0.196629	177	813	0	349	493	1	ADCY9	7727	4012651	4166186	AC9	115	ENSG00000162104	GO:0000166|GO:0004016|GO:0005524|GO:0005886|GO:0005887|GO:0007165|GO:0007189|GO:0007193|GO:0009755|GO:0023034|GO:0034199|GO:0046872	chr16	3952653	4106187	HGNC:240|MIM:603302|HPRD:04489	adenylate cyclase 9	protein-coding	-
ADCYAP1	0.470918	0.470918	0.470918	1	1	1	1	1.08645	0	0	0	0	0	2	0	0	0	0	0	ADCYAP1	3377	904945	912173	MGC126852|PACAP	116	ENSG00000141433	GO:0005057|GO:0005102|GO:0005184|GO:0005576|GO:0005625|GO:0007169|GO:0007190|GO:0007267|GO:0007565|GO:0045786	chr18	894944	902173	HGNC:241|MIM:102980|HPRD:02369	adenylate cyclase activating polypeptide 1 (pituitary)	protein-coding	+
ADCYAP1R1	1	1	1	1	8.91618	1	72.7793	0	0	0	0	0	3.15643	0	0	0	0	0	8	ADCYAP1R1	6575	31092077	31151093	PAC1|PACAPR|PACAPRI	117	ENSG00000078549	GO:0004872|GO:0004999|GO:0005886|GO:0005887|GO:0007166|GO:0007169|GO:0007190|GO:0007275|GO:0007283|GO:0030154	chr7	31058667	31112836	HGNC:242|MIM:102981|HPRD:00045	adenylate cyclase activating polypeptide 1 (pituitary) receptor type I	protein-coding	+
ADD1	1.33623	1.32644	0.919434	0.648904	0.162794	0.943066	0.234876	12.1525	12.5707	12.5601	12.0314	11.9468	9.94123	4215	9245	3615	4605	4815	870	ADD1	5017	2845585	2931802	ADDA|MGC3339|MGC44427	118	ENSG00000087274	GO:0003779|GO:0005516|GO:0005634|GO:0005737|GO:0005829|GO:0005856|GO:0005886|GO:0008134|GO:0008290|GO:0030036|GO:0030507|GO:0032092|GO:0042803|GO:0046872|GO:0046982|GO:0051015|GO:0051016|GO:0051017	chr4	2815382	2901587	HGNC:243|MIM:102680|HPRD:00036	adducin 1 (alpha)	protein-coding	+
ADD2	1	1	1	1	1	1	1	0	0	0	0	0	0	0	0	0	0	0	0	ADD2	5943	70889217	70995375	ADDB	119	ENSG00000075340	GO:0003779|GO:0005198|GO:0005516|GO:0005737|GO:0005856|GO:0005886|GO:0006811|GO:0008290|GO:0030036|GO:0030097|GO:0030507|GO:0032092|GO:0042803|GO:0046872|GO:0046982|GO:0051015|GO:0051016|GO:0051017	chr2	70742724	70848883	HGNC:244|MIM:102681|HPRD:00037	adducin 2 (beta)	protein-coding	-
ADD3	0.410325	0.257051	0.14727	0.207624	0.664387	0.578486	1.15947	11.1056	9.8204	9.14569	8.34209	7.55245	8.55578	2040	1374	339	357	229	333	ADD3	4628	111765727	111895323	ADDL	120	ENSG00000148700	GO:0000794|GO:0003779|GO:0005080|GO:0005200|GO:0005516|GO:0005737|GO:0005856|GO:0005886|GO:0005911|GO:0005938|GO:0016020|GO:0046872	chr10	111755716	111885313	HGNC:245|MIM:601568|HPRD:03339	adducin 3 (gamma)	protein-coding	+
ADD3-AS1	1	1	1	1	1	1	1	0	0	0	0	0	0	0	0	0	0	1	0		1280	111705318	111768139
ADGB	1	1	1	1	1	1	1	0	0	0	0	0	0	0	0	0	0	0	0		5289	146920137	147136597
ADGRA1	1	1	1	1	1	1	1	0	0	0	0	0	0	0	0	0	0	0	0		4277	134901509	134945179
ADGRA1-AS1	1	1	1	1	1	1	1	0	0	0	0	0	0	0	0	0	0	0	0		470	134898754	134900201
ADGRA2	0.351143	0.801658	0.396334	0.81926	0.864849	0.725845	1.74915	10.9032	9.39333	10.5843	9.56799	9.10572	10.3748	1773	1022	919	835	672	1175		6034	37654402	37701504
ADGRA3	2.93741	0.0946617	0.0185128	1.15266	0.195568	182.892	1	5.75533	7.30988	2.35426	0	7.51485	0	50	241	3	0	223	0		4567	22388998	22517677
ADGRB1	1	112.773	1	1	0.0302493	1	27.9172	0	0	6.81728	0	0	1.77032	0	0	68	0	0	3		5528	143545378	143626368
ADGRB2	0.00353448	0.00353448	0.141323	37.6885	2.27823	0.942585	0.0594662	8.14428	0	0	5.32136	5.23605	1.18792	262	0	0	44	46	2		5440	32192707	32229664
ADGRB3	1	1	1	1	1	1	1	0	0	0	0	0	0	0	0	0	0	0	0		5637	69345633	70099403
ADGRD1	1	1	1	1	1	1	1	0	0	0	0	0	0	0	0	0	0	0	0		5384	131438453	131626008
ADGRE1	1	1	1	1	1	1	1	0	0	0	0	0	0	0	0	0	0	0	0		3244	6887561	6940464
ADGRE2	1.27475	0.929883	0.929883	0.729463	1	1	1	0.10488	0.455094	0	0	0	0	1	2	0	0	0	0		6467	14843510	14889353
ADGRE3	1	1	1	1	1	1	1	0	0	0	0	0	0	0	0	0	0	0	0		2423	14729930	14785730
ADGRE4P	1	1	1	1	1	1	1	0	0	0	0	0	0	0	0	0	0	0	0		2732	6952512	6990857
ADGRE5	1.49593	0.707306	1.25036	1.013	1.97385	1.21195	1.11655	10.8306	11.4117	10.331	11.153	11.4303	11.312	1686	4140	771	2505	3366	2250		3492	14491957	14519537
ADGRF1	1	1	1	1	2.19843	1	18.9448	0	0	0	0	0	1.13647	0	0	0	0	0	2		6080	46965441	47010099
ADGRF2	1	4.79094	1	1	0.70363	1	27.9172	0	0	2.26031	0	0	1.7532	0	0	3	0	1	3		5126	47624327	47665533
ADGRF3	1	1	1	1	1	1	1	0	0	0	0	0	0	0	0	0	0	0	0		5399	26531042	26569685
ADGRF4	1	1	1	1	1	1	1	0	0	0	0	0	0	0	0	0	0	0	0		3162	47666290	47689757
ADGRF5	1	1	149.195	1	1	0.00670262	0.000844087	0	0	0	7.22106	0	0	0	0	0	164	0	0		6022	46820243	46922675
ADGRG1	398.06	2737.85	69.9807	0.158528	1.13046	0.901731	44.1413	0	8.63684	11.4188	6.12888	5.97965	11.5957	0	605	1639	77	77	2739		5018	57653606	57698951
ADGRG2	1	1	1	1	1	1	1	0	0	0	0	0	0	0	0	0	0	0	0		4853	19007426	19140755
ADGRG3	1	1	1	1	1	1	1	0	0	0	0	0	0	0	0	0	0	0	0		2670	57702158	57723290
ADGRG4	1	1	1	1	1	1	1	0	0	0	0	0	0	0	0	0	0	0	0		9931	135383123	135499047
ADGRG5	1	1	1	1	1	1	1	0	0	0	0	0	0	0	0	0	0	0	0		4028	57576334	57611100
ADGRG6	1	1	1	1	1	1	1	0	0	0	0	0	0	0	0	0	0	0	0		6961	142623057	142767403
ADGRG7	1	1	1	1	1	1	1	0	0	0	0	0	0	0	0	0	0	0	0		3281	100328434	100414325
ADGRL1	186.941	10.1302	1	0.925513	16.0616	173.017	1293.03	0	7.54644	3.34059	0	7.43477	7.34614	0	284	6	0	211	144		7857	14258550	14316997
ADGRL2	0.88885	0.0649824	0.00482237	0.498131	0.336843	91.8145	36.8896	7.69604	7.52605	3.75223	0	6.52065	2.18238	192	280	8	0	112	4		6208	82165456	82458422
ADGRL3	1	1	1	1	1	1	1	0	0	0	0	0	0	0	1	0	0	0	0		6125	62362840	62938168
ADGRL3-AS1	1	1	1	1	1	1	1	0	0	0	0	0	0	0	0	0	0	0	0		467	62937474	63027483
ADGRL4	1	1	1	1	1	1	1	0	0	0	0	0	0	0	1	0	0	0	0		3619	79355450	79472495
ADGRV1	1	1	1	1	1	1	1	0	0	0	0	0	0	0	0	0	0	0	0		19333	89854618	90460033
ADH1A	1	1	1	1	1	1	1	0	0	0	0	0	0	0	0	0	0	0	0	ADH1A	1500	100197524	100212185	ADH1	124	ENSG00000187758	GO:0004024|GO:0005515|GO:0005737|GO:0006066|GO:0008270|GO:0016491|GO:0030528|GO:0046872|GO:0055114	chr4	100416547	100431165	HGNC:249|MIM:103700|HPRD:00063	alcohol dehydrogenase 1A (class I), alpha polypeptide	protein-coding	-
ADH1B	1	1	103.743	1	1	0.00963917	0.00121385	0	0	0	6.69688	0	0	0	0	0	114	0	0	ADH1B	2814	100227545	100242599	ADH2|DKFZp686C06125	125	ENSG00000196616	GO:0004024|GO:0005488|GO:0005737|GO:0006069|GO:0008270|GO:0016491|GO:0046872|GO:0055114	chr4	100446550	100461595	HGNC:250|MIM:103720|HPRD:00065	alcohol dehydrogenase 1B (class I), beta polypeptide	protein-coding	-
ADH1C	1	1	1	1	1	1	1	0	0	0	0	0	0	0	0	0	0	0	0	ADH1C	1758	100257650	100274202	ADH3	126	ENSG00000248144	GO:0004022|GO:0005488|GO:0005737|GO:0006069|GO:0008270|GO:0016491|GO:0046872|GO:0055114	chr4	100476672	100492940	HGNC:251|MIM:103730|HPRD:00066	alcohol dehydrogenase 1C (class I), gamma polypeptide	protein-coding	-
ADH4	1	1	1	1	1	1	1	0	0	0	0	0	0	0	0	0	0	0	0	ADH4	2152	100044809	100065449	ADH-2	127	ENSG00000198099	GO:0001523|GO:0003960|GO:0004022|GO:0004024|GO:0004745|GO:0005488|GO:0005503|GO:0005575|GO:0005737|GO:0006066|GO:0006069|GO:0006081|GO:0008270|GO:0016491|GO:0016620|GO:0019115|GO:0019841|GO:0042375|GO:0042572|GO:0046164|GO:0046872|GO:0051287|GO:0055114	chr4	100263856	100284472	HGNC:252|MIM:103740|HPRD:00068	alcohol dehydrogenase 4 (class II), pi polypeptide	protein-coding	-
ADH5	0.760915	1.13623	0.865786	0.972542	0.133695	0.85474	0.175565	9.75328	9.35909	9.93753	9.54536	9.31892	7.03455	799	998	587	822	779	116	ADH5	2651	99992131	100009939	ADH-3|ADHX|FDH|GSNOR	128	ENSG00000197894	GO:0001523|GO:0003016|GO:0004022|GO:0005488|GO:0005504|GO:0005625|GO:0005737|GO:0005739|GO:0006069|GO:0008270|GO:0009055|GO:0016491|GO:0018119|GO:0018467|GO:0032496|GO:0035276|GO:0042698|GO:0042803|GO:0045777|GO:0046294|GO:0046872|GO:0051287|GO:0051409|GO:0051775|GO:0051903|GO:0055114	chr4	100211153	100228954	HGNC:253|MIM:103710|HPRD:00064	alcohol dehydrogenase 5 (class III), chi polypeptide	protein-coding	-
ADH6	1	1	1	1	1	1	1	0	0	0	0	0	0	0	0	0	0	0	0	ADH6	3006	100123796	100140403	ADH-5	130	ENSG00000172955	GO:0004022|GO:0005488|GO:0005575|GO:0005737|GO:0006069|GO:0008270|GO:0009055|GO:0016491|GO:0045471|GO:0046872|GO:0055114	chr4	100342818	100359426	HGNC:255|MIM:103735|HPRD:00067	alcohol dehydrogenase 6 (class V)	protein-coding	-
ADH7	1	1	1	1	1	1	1	0	0	0	0	0	0	0	0	0	0	0	0	ADH7	2397	100333419	100356667	ADH4	131	ENSG00000196344	GO:0001523|GO:0004022|GO:0004024|GO:0004031|GO:0004745|GO:0005488|GO:0005737|GO:0006069|GO:0008270|GO:0010430|GO:0016491|GO:0019841|GO:0035276|GO:0045471|GO:0046872|GO:0048019|GO:0055114	chr4	100552442	100575690	HGNC:256|MIM:600086|HPRD:02515	alcohol dehydrogenase 7 (class IV), mu or sigma polypeptide	protein-coding	-
ADHFE1	1	1	1	1	1	1	1	0	0	0	0	0	0	0	0	0	0	0	0	ADHFE1	1895	67344719	67381044	ADH8|FLJ32430|HOT|MGC48605	137872	ENSG00000147576	GO:0005739|GO:0015993|GO:0016491|GO:0046872|GO:0047988|GO:0055114	chr8	67507272	67543598	HGNC:16354|MIM:611083|HPRD:12428	alcohol dehydrogenase, iron containing, 1	protein-coding	+
ADI1	1.07763	2.01336	0.937112	0.486071	0.230521	0.558956	0.495282	11.3844	11.4923	12.394	11.2907	10.4515	10.277	2475	4378	3222	2756	1708	1098	ADI1	4616	3501691	3523350	APL1|ARD|FLJ10913|MTCBP1|SIPL	55256	ENSG00000182551	GO:0005515|GO:0005634|GO:0005737|GO:0005886|GO:0008652|GO:0009086|GO:0016491|GO:0016702|GO:0019509|GO:0046872|GO:0055114	chr2	3480698	3502354	HGNC:30576|MIM:613400|HPRD:17607	acireductone dioxygenase 1	protein-coding	-
ADIG	1	1	1	1	1	1	1	0	0	0	0	0	0	0	0	0	0	0	0	ADIG	772	37209839	37217106	KIAA1219|MGC149650|MGC39724|SMAF1	149685	ENSG00000182035	GO:0005634|GO:0005737|GO:0016020|GO:0016021|GO:0045600|GO:0050872|GO:0050873	chr20	36643252	36650518	HGNC:28606|MIM:611396|HPRD:18068	adipogenin	protein-coding	+
ADIPOQ	1	1	1	1	2.19843	1	18.9448	0	0	0	0	0	1.13647	0	0	0	0	0	2	ADIPOQ	4629	186560464	186576252	ACDC|ACRP30|ADIPQTL1|ADPN|APM-1|APM1|GBP28|adiponectin	9370	ENSG00000181092	GO:0001666|GO:0005102|GO:0005125|GO:0005179|GO:0005576|GO:0005615|GO:0005783|GO:0006006|GO:0006091|GO:0006635|GO:0007584|GO:0009744|GO:0009749|GO:0009967|GO:0010739|GO:0010745|GO:0010804|GO:0010875|GO:0030853|GO:0032270|GO:0032720|GO:0033034|GO:0033211|GO:0034115|GO:0034383|GO:0034612|GO:0042493|GO:0042593|GO:0042802|GO:0042803|GO:0043123|GO:0043124|GO:0043499|GO:0045471|GO:0045599|GO:0045650|GO:…	chr3	188043157	188058944	HGNC:13633|MIM:605441|HPRD:05671	adiponectin, C1Q and collagen domain containing	protein-coding	+
ADIPOQ-AS1	1	1	1	1	1	1	1	0	0	0	0	0	0	0	0	0	0	0	0		3442	186569677	186573912
ADIPOR1	1.64722	2.01317	0.987285	0.993663	1.01027	1.65786	2.05982	9.59506	10.3151	10.6045	9.5766	10.3059	10.6193	716	1936	932	840	1544	1392	ADIPOR1	2423	202909954	202927700	ACDCR1|CGI45|FLJ25385|FLJ42464|PAQR1|TESBP1A	51094	ENSG00000159346	GO:0004872|GO:0005886|GO:0006629|GO:0009755|GO:0016021|GO:0019395|GO:0019901|GO:0030308|GO:0042562|GO:0042802|GO:0046982	chr1	201176584	201194323	HGNC:24040|MIM:607945|HPRD:06402	adiponectin receptor 1	protein-coding	-
ADIPOR2	1.50887	0.29562	1.07081	0.999414	2.55133	1.40826	0.70437	9.34486	9.93833	7.58668	9.44357	9.93748	8.93793	602	1491	115	766	1196	434	ADIPOR2	3965	1800248	1897845	ACDCR2|FLJ21432|MGC4640|PAQR2	79602	ENSG00000006831	GO:0004872|GO:0006629|GO:0007507|GO:0007565|GO:0007584|GO:0009755|GO:0016020|GO:0016021|GO:0019395|GO:0030308|GO:0042562|GO:0042802|GO:0046326|GO:0046982	chr12	1670508	1768106	HGNC:24041|MIM:607946|HPRD:06403	adiponectin receptor 2	protein-coding	+
ADIRF	0.355313	2.62525	0.822519	0.620436	0.14992	0.268017	0.478554	9.82548	8.33264	11.2179	9.5436	7.644	8.48019	840	490	1426	821	244	316		672	88728189	88730666
ADK	1.22114	0.293083	0.537553	0.221774	4.167	0.503795	2.27157	9.93778	10.226	8.16716	9.04226	8.05316	10.2262	908	1820	172	580	324	1060	ADK	2439	75910944	76469061	AK	132	ENSG00000156110	GO:0000166|GO:0004001|GO:0005524|GO:0005634|GO:0005829|GO:0006166|GO:0006175|GO:0009156|GO:0016301|GO:0016740|GO:0042102|GO:0046085|GO:0046872	chr10	75580971	76139066	HGNC:257|MIM:102750|HPRD:00039	adenosine kinase	protein-coding	+
ADM	0.346586	0.0358619	0.7804	0.965352	2.87757	0.428726	0.132247	13.0658	11.5371	8.26438	12.7081	11.4862	9.78923	7938	4516	184	7361	3499	783	ADM	1590	10326528	10328949	AM	133	ENSG00000148926	GO:0001666|GO:0001843|GO:0005102|GO:0005179|GO:0005576|GO:0005615|GO:0005625|GO:0005737|GO:0006171|GO:0006701|GO:0007165|GO:0007204|GO:0007267|GO:0007507|GO:0007565|GO:0007568|GO:0008015|GO:0008284|GO:0008285|GO:0009409|GO:0009611|GO:0010033|GO:0019933|GO:0031100|GO:0031102|GO:0032496|GO:0032868|GO:0042594|GO:0045768|GO:0045906|GO:0045909|GO:0048589|GO:0051384|GO:0060670|GO:0060712	chr11	10283218	10285499	HGNC:259|MIM:103275|HPRD:00061	adrenomedullin	protein-coding	+
ADM2	0.581706	0.00656465	0.001913	0.00328859	0.663546	1	18.9448	9.02995	8.24831	1.77889	0	0	1.18715	484	462	2	0	0	2	ADM2	4273	50919986	50924866	AM2|FLJ21135|dJ579N16.4	79924	ENSG00000128165	GO:0005179|GO:0005576	chr22	49266878	49271732	HGNC:28898|MIM:608682|HPRD:10563	adrenomedullin 2	protein-coding	+
ADM5	1	1	1	33.8278	1	33.8278	1	0	0	0	0	5.08014	0	0	0	0	0	41	0		2112	50191943	50194247
ADNP	2.60491	0.0502811	1.0872	0.603251	1.46253	1.44538	0.0677516	9.64262	11.0239	5.32878	9.76324	10.2947	5.87725	740	3164	24	956	1532	52	ADNP	6517	49505456	49547527	ADNP1|KIAA0784	23394	ENSG00000101126	GO:0003682|GO:0003700|GO:0005507|GO:0005515|GO:0005615|GO:0005622|GO:0005634|GO:0005730|GO:0005737|GO:0006355|GO:0007614|GO:0008270|GO:0009743|GO:0010035|GO:0010629|GO:0010835|GO:0010976|GO:0030424|GO:0030425|GO:0030828|GO:0031668|GO:0032091|GO:0032147|GO:0033484|GO:0042277|GO:0043025|GO:0043524|GO:0043526|GO:0043565|GO:0045773|GO:0046872|GO:0048487|GO:0050731|GO:0050805|GO:0051965|GO:0060206	chr20	48940290	48980934	HGNC:15766|MIM:611386|HPRD:09793	activity-dependent neuroprotector homeobox	protein-coding	-
ADNP2	0.00965714	0.00373321	0.783919	133.135	2.27704	1.6401	0.0113558	8.06537	1.37118	0	7.71415	8.42793	1.18716	248	4	0	231	420	2	ADNP2	5387	77866916	77898228	KIAA0863|ZNF508	22850	ENSG00000101544	GO:0003700|GO:0005622|GO:0005634|GO:0006355|GO:0008270|GO:0043565|GO:0046872	chr18	75967903	75999219	HGNC:23803|HPRD:13822	ADNP homeobox 2	protein-coding	+
ADNP-AS1	1	1	1	27.2529	1.15035	27.2529	9.97241	0	0	0	0	4.76834	0.202078	0	0	0	0	33	1		1031	49547522	49561671
ADO	0.827429	0.456673	0.725824	0.65708	0.00580889	0.749062	0.000460078	8.55829	8.285	7.42752	8.09598	7.67914	0	349	474	103	301	250	0	ADO	3724	64564517	64568239	C10orf22|DKFZp564C046|FLJ14547	84890	ENSG00000181915	GO:0005739|GO:0016491|GO:0046872|GO:0047800|GO:0055114	chr10	64234522	64238245	HGNC:23506|MIM:611392|HPRD:12566	2-aminoethanethiol (cysteamine) dioxygenase	protein-coding	+
ADORA1	4.00543	0.0330522	3.30551	0.189201	1	0.229263	0.00125794	4.91911	6.92107	0	6.64398	4.51906	0	28	184	0	110	28	0	ADORA1	2919	203096837	203136533	RDC7	134	ENSG00000163485	GO:0000186|GO:0001609|GO:0001659|GO:0001883|GO:0002087|GO:0002686|GO:0002793|GO:0003093|GO:0004872|GO:0004930|GO:0005783|GO:0005886|GO:0005887|GO:0006909|GO:0006954|GO:0007165|GO:0007193|GO:0007267|GO:0007399|GO:0008285|GO:0008624|GO:0012505|GO:0014050|GO:0014069|GO:0016323|GO:0030147|GO:0030425|GO:0030673|GO:0031683|GO:0032229|GO:0032244|GO:0032279|GO:0032795|GO:0035307|GO:0042734|GO:0043025|GO:…	chr1	201363459	201403156	HGNC:262|MIM:102775|HPRD:00042	adenosine A1 receptor	protein-coding	+
ADORA2A	1	1	1	1	1	1	1	0	0	0	0	0	0	0	0	0	0	0	0	ADORA2A	2957	24819566	24838328	ADORA2|RDC8|hA2aR	135	ENSG00000100014|ENSG00000128271	GO:0001609|GO:0001963|GO:0001973|GO:0001975|GO:0004872|GO:0004930|GO:0005515|GO:0005624|GO:0005882|GO:0005886|GO:0005887|GO:0006171|GO:0006355|GO:0006469|GO:0006909|GO:0006915|GO:0006954|GO:0006968|GO:0007169|GO:0007188|GO:0007189|GO:0007190|GO:0007205|GO:0007267|GO:0007271|GO:0007417|GO:0007596|GO:0007600|GO:0007626|GO:0008015|GO:0008285|GO:0012505|GO:0014049|GO:0014057|GO:0014061|GO:0014069|GO:…	chr22	23153530	23168325	HGNC:263|MIM:102776|HPRD:00043	adenosine A2a receptor	protein-coding	+
ADORA2A-AS1	1	3.04638	1	1	0.370506	1	9.97241	0	0	1.60709	0	0	0.174662	0	0	2	0	0	1		3761	24825179	24890783
ADORA2B	212.321	3.4446	1	0.00470985	0.290309	1	1	0	7.7301	1.78434	0	0	0	0	322	2	0	0	0	ADORA2B	1885	15848232	15879210	ADORA2	136	ENSG00000170425	GO:0000187|GO:0001609|GO:0002882|GO:0004872|GO:0004930|GO:0005886|GO:0005887|GO:0006968|GO:0007186|GO:0007189|GO:0007190|GO:0007254|GO:0007588|GO:0008284|GO:0008285|GO:0009986|GO:0010575|GO:0010701|GO:0010893|GO:0030819|GO:0030828|GO:0031284|GO:0031668|GO:0032722|GO:0032755|GO:0032966|GO:0043306|GO:0045765|GO:0045909|GO:0060087	chr17	15788956	15819935	HGNC:264|MIM:600446|HPRD:15971	adenosine A2b receptor	protein-coding	+
ADORA3	1	1	1	1	1	1	1	0	0	0	0	0	0	0	0	0	0	0	0	ADORA3	2309	112042052	112046743	A3AR|AD026|bA552M11.5	140	ENSG00000121933	GO:0001609|GO:0004872|GO:0004930|GO:0005886|GO:0005887|GO:0006954|GO:0007165|GO:0007190|GO:0008016|GO:0009611	chr1	111827493	111908120	HGNC:268|MIM:600445|HPRD:08984|HPRD:12424	adenosine A3 receptor	protein-coding	-
ADPGK	0.39406	1.80811	0.822959	4.14974	1.03378	1.98703	2.27079	8.78368	7.44017	9.63817	8.50257	9.49319	9.6861	408	264	477	399	879	729	ADPGK	2775	73043709	73076126	2610017G09Rik|ADP-GK|DKFZp434B195	83440	ENSG00000159322	GO:0005576|GO:0005975|GO:0006096|GO:0016740|GO:0043843|GO:0046872	chr15	70830761	70863179	HGNC:25250|MIM:611861|HPRD:12429	ADP-dependent glucokinase	protein-coding	-
ADPGK-AS1	1	1	1	1	1	1	1	0	0	0	0	0	0	0	0	0	0	0	0		2730	73075177	73090540
ADPRH	0.0048777	0.0129313	0.00253	43.3692	0.19565	83.6134	1	8.62665	0.947064	2.35365	0	6.38566	0	366	3	3	0	102	0	ADPRH	3682	119298281	119308792	ARH1	141	ENSG00000144843	GO:0000287|GO:0003875|GO:0006464|GO:0016787|GO:0051725	chr3	120781213	120791482	HGNC:269|MIM:603081|HPRD:04359	ADP-ribosylarginine hydrolase	protein-coding	+
ADPRHL1	1	1	1	1	1	1	1	0	0	0	0	0	0	0	0	0	0	0	0	ADPRHL1	2178	114076256	114107839	ARH2	113622	ENSG00000153531	GO:0000287|GO:0003875|GO:0016787|GO:0051725	chr13	113124261	113155840	HGNC:21303|MIM:610620|HPRD:12431	ADP-ribosylhydrolase like 1	protein-coding	-
ADPRHL2	0.714884	0.176972	0.583939	0.587169	3.18509	0.718839	0.965247	9.04785	8.56363	6.54944	8.27174	7.79548	8.22078	490	575	56	340	271	264	ADPRHL2	1691	36554454	36559533	ARH3|FLJ20446	54936	ENSG00000116863	GO:0004649|GO:0005634|GO:0005737|GO:0016787|GO:0046872	chr1	36327040	36332119	HGNC:21304|MIM:610624|HPRD:12432	ADP-ribosylhydrolase like 2	protein-coding	+
ADPRM	1	1	1	36.2889	1	36.2889	1	0	0	0	0	5.18146	0	0	0	0	0	44	0		1518	10600928	10614875
ADRA1A	1.36332	1.57081	1	0.733502	0.636616	1	1	0	0.447127	0.651504	0	0	0	0	2	1	0	0	0	ADRA1A	3560	26605668	26722922	ADRA1C|ADRA1L1|ALPHA1AAR	148	ENSG00000120907	GO:0004872|GO:0004930|GO:0004935|GO:0004937|GO:0005886|GO:0005887|GO:0006915|GO:0006939|GO:0006950|GO:0007165|GO:0007186|GO:0007202|GO:0007204|GO:0007243|GO:0007267|GO:0007568|GO:0008285|GO:0009725|GO:0032229|GO:0035024|GO:0042493|GO:0045760|GO:0045907|GO:0060402|GO:0060452|GO:0070374|GO:0090037	chr8	26661584	26778839	HGNC:277|MIM:104221|HPRD:00081	adrenergic, alpha-1A-, receptor	protein-coding	-
ADRA1B	1	1	1	1	1	1	1	0	0	0	0	0	0	0	0	0	0	0	0	ADRA1B	2254	159343741	159400017	ADRA1|ALPHA1BAR	147	ENSG00000170214	GO:0000299|GO:0001974|GO:0001975|GO:0001987|GO:0001996|GO:0001997|GO:0004872|GO:0004930|GO:0004935|GO:0004937|GO:0005886|GO:0005887|GO:0007186|GO:0007188|GO:0007243|GO:0007267|GO:0007275|GO:0007512|GO:0007626|GO:0008283|GO:0008542|GO:0016049|GO:0035265|GO:0042593|GO:0043278|GO:0045818|GO:0045819|GO:0048148	chr5	159276318	159332595	HGNC:278|MIM:104220|HPRD:00080	adrenergic, alpha-1B-, receptor	protein-coding	+
ADRA1D	0.0151831	0.0151831	0.123985	1	70.0114	0.122459	8.44893	6.04139	0	0	3.02963	0	6.12952	61	0	0	9	0	62	ADRA1D	2666	4201279	4229659	ADRA1|ADRA1A|ADRA1R|ALPHA1|DAR|dJ779E11.2	146	ENSG00000171873	GO:0001986|GO:0001994|GO:0004872|GO:0004930|GO:0004935|GO:0004937|GO:0005886|GO:0005887|GO:0006259|GO:0007186|GO:0007188|GO:0007267|GO:0007275|GO:0008283|GO:0008284	chr20	4149278	4177659	HGNC:280|MIM:104219|HPRD:00079	adrenergic, alpha-1D-, receptor	protein-coding	-
ADRA2A	0.00434756	0.00434756	0.0315522	1	101.689	0.13779	13.7639	7.84558	0	0	2.85946	0	6.66801	213	0	0	8	0	90	ADRA2A	3873	112836791	112840662	ADRA2|ADRA2R|ADRAR|ALPHA2AAR|ZNF32	150	ENSG00000150594	GO:0001819|GO:0004872|GO:0004930|GO:0004935|GO:0004938|GO:0005515|GO:0005737|GO:0005886|GO:0005887|GO:0006928|GO:0007165|GO:0007186|GO:0007193|GO:0007194|GO:0007202|GO:0007265|GO:0007266|GO:0008284|GO:0010700|GO:0016323|GO:0019901|GO:0030036|GO:0030335|GO:0030818|GO:0031692|GO:0031696|GO:0031996|GO:0032147|GO:0032148|GO:0032795|GO:0032811|GO:0032870|GO:0042593|GO:0042596|GO:0042803|GO:0043235|GO:…	chr10	112826780	112830652	HGNC:281|MIM:104210|HPRD:00078	adrenergic, alpha-2A-, receptor	protein-coding	+
ADRA2B	1	1	1	1	1	1	1	0	0	0	0	0	0	0	0	0	0	0	0	ADRA2B	3362	96778624	96781984	ADRA2L1|ADRA2RL1|ADRARL1|ALPHA2BAR	151	ENSG00000222040	GO:0000187|GO:0001525|GO:0003056|GO:0004872|GO:0004930|GO:0004935|GO:0004938|GO:0005515|GO:0005886|GO:0005887|GO:0007186|GO:0007267|GO:0010700|GO:0032148|GO:0032811|GO:0045666|GO:0045777|GO:0051379|GO:0070474	chr2	96142350	96145615	HGNC:282|MIM:104260|HPRD:00086	adrenergic, alpha-2B-, receptor	protein-coding	-
ADRA2C	1	1	1	1	294.762	1	2342.8	0	0	0	0	0	8.20341	0	0	0	0	0	261	ADRA2C	1958	3768297	3770253	ADRA2L2|ADRA2RL2|ADRARL2|ALPHA2CAR	152	ENSG00000184160	GO:0000187|GO:0004872|GO:0004930|GO:0004935|GO:0004938|GO:0005515|GO:0005737|GO:0005768|GO:0005886|GO:0005887|GO:0007186|GO:0007267|GO:0010700|GO:0030424|GO:0031694|GO:0032148|GO:0032811|GO:0042803|GO:0043406|GO:0045666|GO:0046982|GO:0051379	chr4	3738094	3740051	HGNC:283|MIM:104250|HPRD:00085	adrenergic, alpha-2C-, receptor	protein-coding	+
ADRB1	1	1	1	1	1	1	1	0	0	0	0	0	0	0	0	0	0	0	0	ADRB1	2862	115803807	115806667	ADRB1R|B1AR|BETA1AR|RHR	153	ENSG00000043591	GO:0001996|GO:0001997|GO:0002024|GO:0002025|GO:0004872|GO:0004930|GO:0004939|GO:0004940|GO:0005515|GO:0005624|GO:0005792|GO:0005886|GO:0005887|GO:0007189|GO:0007190|GO:0008144|GO:0009409|GO:0030165|GO:0030819|GO:0031649|GO:0031694|GO:0035240|GO:0040015|GO:0042596|GO:0046982|GO:0050873	chr10	115793796	115796657	HGNC:285|MIM:109630|HPRD:00181	adrenergic, beta-1-, receptor	protein-coding	+
ADRB2	1	1	1	1	1	1	1	0	0	0	0	0	0	0	0	0	0	0	0	ADRB2	2042	148206157	148208197	ADRB2R|ADRBR|B2AR|BAR|BETA2AR	154	ENSG00000169252	GO:0002024|GO:0002025|GO:0002032|GO:0004872|GO:0004930|GO:0004935|GO:0004941|GO:0005515|GO:0005624|GO:0005634|GO:0005764|GO:0005768|GO:0005792|GO:0005886|GO:0005887|GO:0006898|GO:0007166|GO:0007171|GO:0007188|GO:0007189|GO:0007190|GO:0008144|GO:0008179|GO:0008284|GO:0008333|GO:0009409|GO:0010765|GO:0015459|GO:0016324|GO:0030279|GO:0030424|GO:0030425|GO:0030501|GO:0031649|GO:0032403|GO:0035240|GO:…	chr5	148186349	148188389	HGNC:286|MIM:109690|HPRD:00187	adrenergic, beta-2-, receptor, surface	protein-coding	+
ADRB3	1	1	1	1	1	1	1	0	0	0	0	0	0	0	0	0	0	0	0	ADRB3	2646	37820515	37824184	BETA3AR|FLJ99960	155	ENSG00000188778	GO:0002032|GO:0004872|GO:0004930|GO:0004939|GO:0005515|GO:0005886|GO:0005887|GO:0005975|GO:0006091|GO:0006112|GO:0006898|GO:0007187|GO:0007188|GO:0007189|GO:0007190|GO:0007568|GO:0009409|GO:0015052|GO:0042755|GO:0042803|GO:0043235|GO:0043410|GO:0051379|GO:0051380	chr8	37939672	37943341	HGNC:288|MIM:109691|HPRD:00188	adrenergic, beta-3-, receptor	protein-coding	-
ADRBK1	0.930359	1.22118	0.410333	0.961222	0.453816	2.17941	1.35013	8.76945	8.66531	9.05772	7.48432	8.60825	7.9179	404	617	319	197	476	214	ADRBK1	3444	67033906	67054029	BARK1|BETA-ARK1|FLJ16718|GRK2	156	ENSG00000173020	GO:0000166|GO:0002026|GO:0002029|GO:0003108|GO:0004672|GO:0004703|GO:0004871|GO:0005515|GO:0005524|GO:0005624|GO:0005625|GO:0005737|GO:0005829|GO:0005886|GO:0005901|GO:0006979|GO:0007213|GO:0007217|GO:0007507|GO:0007568|GO:0014070|GO:0016020|GO:0016740|GO:0018105|GO:0018107|GO:0030424|GO:0031694|GO:0031755|GO:0033605|GO:0042542|GO:0043197|GO:0043198|GO:0045202|GO:0045988|GO:0047696|GO:0060048	chr11	66790481	66810605	HGNC:289|MIM:109635|HPRD:00182	adrenergic, beta, receptor kinase 1	protein-coding	+
ADRBK2	0.309778	0.527229	0.309778	1	1.97866	1	27.9172	1.69069	0	0.767197	0	0	1.75172	3	0	1	0	0	3	ADRBK2	9055	25960862	26125258	BARK2|GRK3	157	ENSG00000100077	GO:0000166|GO:0004672|GO:0004703|GO:0004871|GO:0005524|GO:0006468|GO:0007165|GO:0016740|GO:0047696	chr22	24290861	24455258	HGNC:290|MIM:109636|HPRD:00183	adrenergic, beta, receptor kinase 2	protein-coding	+
ADRM1	1.29251	6.40647	1.06131	1.71123	0.199639	2.08402	1.20506	10.5078	10.878	13.1874	10.5937	11.6531	10.8628	1348	2860	5584	1700	3928	1648	ADRM1	1480	60877953	60883918	ARM1|GP110|MGC29536|Rpn13	11047	ENSG00000130706	GO:0000502|GO:0002020|GO:0005624|GO:0005634|GO:0005737|GO:0005887|GO:0006368|GO:0043248|GO:0061133|GO:0070628	chr20	60311422	60317313	HGNC:15759|MIM:610650|HPRD:06440	adhesion regulating molecule 1	protein-coding	+
ADSL	2.98965	2.07437	0.204046	0.267541	0.493762	3.91997	5.01159	8.49497	10.0749	9.54765	6.20194	8.17278	8.52954	334	1639	448	81	352	327	ADSL	1563	40742505	40762575	AMPS|ASASE|ASL	158	ENSG00000100354|ENSG00000239900	GO:0004018|GO:0005737|GO:0005829|GO:0006164|GO:0006167|GO:0009168|GO:0016829|GO:0051262|GO:0070626	chr22	39072450	39092521	HGNC:291|MIM:608222|HPRD:00049	adenylosuccinate lyase	protein-coding	+
ADSS	5.23408	7.44609	5.36611	0.398169	0.161037	0.388373	0.223558	7.13373	9.52167	10.0302	9.55761	8.19312	7.39568	130	1117	626	829	357	149	ADSS	2782	244571795	244615436	ADEH|MGC20404	159	ENSG00000035687	GO:0000166|GO:0000287|GO:0002376|GO:0004019|GO:0005525|GO:0005575|GO:0005737|GO:0006164|GO:0006167|GO:0009168|GO:0016874|GO:0042301	chr1	242638419	242682036	HGNC:292|MIM:103060|HPRD:00050	adenylosuccinate synthase	protein-coding	-
ADSSL1	1	1	1	1	1	1	1	0	0	0	0	0	0	0	0	0	0	0	0	ADSSL1	2078	105190535	105213647	FLJ38602	122622	ENSG00000185100	GO:0000166|GO:0000287|GO:0002376|GO:0004019|GO:0005525|GO:0005737|GO:0006164|GO:0006167|GO:0009168|GO:0016874|GO:0042301	chr14	104261579	104284692	HGNC:20093|MIM:612498|HPRD:12433	adenylosuccinate synthase like 1	protein-coding	+
ADTRP	1	1	1	1	1	1	1	0	0	0	0	0	0	0	0	0	0	0	0		1858	11713889	11779280
AEBP1	0.602312	2.41156	1.79898	0.778995	0.639257	0.260814	0.856938	10.2849	9.5535	11.5549	11.1321	9.19318	10.9093	1155	1142	1801	2469	714	1702	AEBP1	4086	44143961	44154164	ACLP|FLJ33612	165	ENSG00000106624	GO:0001501|GO:0003677|GO:0003700|GO:0003714|GO:0004180|GO:0004181|GO:0005576|GO:0005615|GO:0005634|GO:0005737|GO:0006355|GO:0006508|GO:0007155|GO:0007517|GO:0008270|GO:0031012	chr7	44110485	44120684	HGNC:303|MIM:602981|HPRD:04281	AE binding protein 1	protein-coding	+
AEBP2	0.658393	0.00411543	0.00411543	0.0305787	3.40881	4.89203	27.9172	7.92474	7.32176	0	0	2.29043	1.76927	225	243	0	0	6	3	AEBP2	5807	19592609	19675173	MGC17922	121536	ENSG00000139154	GO:0003677|GO:0003714|GO:0005622|GO:0005634|GO:0006355|GO:0008270|GO:0016568|GO:0035098|GO:0046872	chr12	19483875	19566440	HGNC:24051|HPRD:16477	AE binding protein 2	protein-coding	+
AEN	0.342679	0.16823	0.356514	2.86294	3.92759	2.75184	1.85302	10.2899	8.74482	7.71839	8.80192	10.2623	9.69204	1159	652	126	491	1498	732	AEN	3116	89164528	89175512	FLJ12484|FLJ12562|ISG20L1|pp12744	64782	ENSG00000181026	GO:0003676|GO:0004527|GO:0005622|GO:0005634|GO:0005654|GO:0005730|GO:0006915|GO:0006974|GO:0010212|GO:0016787|GO:0042771	chr15	86965531	86976516	HGNC:25722|MIM:610177|HPRD:08573	apoptosis enhancing nuclease	protein-coding	+
AES	1.00614	1.84443	0.986651	1.07783	0.893835	1.09911	1.67091	12.787	12.7958	13.6701	12.7676	12.9039	13.5082	6543	10806	7803	7671	9348	10311	AES	1943	3052909	3062964	AES-1|AES-2|ESP1|GRG|GRG5|TLE5	166	ENSG00000104964	GO:0003714|GO:0005515|GO:0005634|GO:0007275|GO:0009887|GO:0010553|GO:0016055|GO:0016481|GO:0032091|GO:0060761|GO:0070555|GO:0090090	chr19	3003908	3013964	HGNC:307|MIM:600188|HPRD:02556	amino-terminal enhancer of split	protein-coding	-
AFAP1	0.42772	0.01657	0.405114	1.63309	5.87873	1.72421	0.24067	9.66579	8.44053	3.75051	8.36219	9.14813	6.30601	752	528	8	362	692	70	AFAP1	7770	7760441	7941653	AFAP|AFAP-110|FLJ56849	60312	ENSG00000196526	GO:0003779|GO:0005737|GO:0005856|GO:0005925	chr4	7811340	7992553	HGNC:24017|MIM:608252|HPRD:09747	actin filament associated protein 1	protein-coding	-
AFAP1-AS1	1	1	1	1	1	1	1	0	0	0	0	0	0	0	0	0	0	0	0		6794	7755818	7780654
AFAP1L1	7.9997	1	1	1.03209	1	8.25644	1	0	2.99995	0	0	3.04552	0	0	12	0	0	10	0	AFAP1L1	4212	148651402	148721367	FLJ36748|MGC149773	134265	ENSG00000157510	GO:0005515	chr5	148631594	148701558	HGNC:26714|HPRD:16943	actin filament associated protein 1-like 1	protein-coding	+
AFAP1L2	1	1	1	1	1	1	1	0	0	0	0	0	0	0	0	0	0	0	0	AFAP1L2	4157	116054584	116164537	FLJ14564|KIAA1914|XB130	84632	ENSG00000169129	GO:0005737|GO:0006954|GO:0007346|GO:0017124|GO:0030296|GO:0032675|GO:0032757|GO:0042169|GO:0045742|GO:0045893	chr10	116044573	116154505	HGNC:25901|MIM:612420|HPRD:13902	actin filament associated protein 1-like 2	protein-coding	-
AFF1	30.2683	0.360201	10.2882	0.0732324	0.098809	0.215451	0.000435493	4.81234	9.73207	3.33921	8.17526	5.9607	0	26	1292	6	318	76	0	AFF1	9709	87856155	88062206	AF4|MGC134969|MLLT2|PBM1	4299	ENSG00000172493	GO:0003700|GO:0005634	chr4	88147177	88281215	HGNC:7135|MIM:159557|HPRD:08871	AF4/FMR2 family, member 1	protein-coding	+
AFF2	151.192	0.154031	0.838156	0.0049864	19.2308	0.899479	3.4652	2.69871	9.93895	0	2.444	2.29116	4.26535	6	1491	0	6	6	17	AFF2	13887	147582140	148082193	FMR2|FRAXE|MRX2|OX19	2334	ENSG00000155966	GO:0002151|GO:0005515|GO:0005634|GO:0006397|GO:0007420|GO:0007611|GO:0016607|GO:0043484	chrX	147389831	147889898	HGNC:3776|MIM:300806|HPRD:02397	AF4/FMR2 family, member 2	protein-coding	+
AFF3	0.00199567	0.00199567	0.00199567	1	2.2777	1	18.9448	8.96891	0	0	0	0	1.18758	464	0	0	0	0	2	AFF3	8212	100163717	100759037	LAF4|MLLT2-like	3899	ENSG00000144218	GO:0003677|GO:0005634|GO:0007275|GO:0045449	chr2	99530148	100125469	HGNC:6473|MIM:601464|HPRD:03272	AF4/FMR2 family, member 3	protein-coding	-
AFF4	0.907433	0.910916	0.759911	1.26918	0.533163	1.51556	0.639165	8.86946	8.72933	8.73485	8.47337	9.07322	7.8275	433	645	255	391	657	201	AFF4	9580	132211072	132299354	AF5Q31|MCEF|MGC75036	27125	ENSG00000072364	GO:0003700|GO:0005515|GO:0005634|GO:0006366|GO:0007286|GO:0045449	chr5	132238970	132327253	HGNC:17869|MIM:604417|HPRD:09187	AF4/FMR2 family, member 4	protein-coding	-
AFG3L1P	2.12239	2.7561	0.493867	0.128204	0.154753	0.550956	0.863441	7.63485	8.72055	9.09748	6.61705	5.75706	6.40552	184	641	328	108	66	75		3903	90038989	90067195
AFG3L2	1.12863	1.70077	1.18218	1.06482	0.40276	1.01658	0.579474	9.50356	9.67814	10.2697	9.74501	9.76874	8.95774	672	1245	739	944	1064	440	AFG3L2	3209	12328944	12377275	FLJ25993|SCA28	10939	ENSG00000141385	GO:0000166|GO:0004222|GO:0005524|GO:0005739|GO:0005743|GO:0006508|GO:0007409|GO:0007528|GO:0008219|GO:0008233|GO:0008270|GO:0016020|GO:0016021|GO:0017111|GO:0021675|GO:0030163|GO:0040014|GO:0042552|GO:0046872|GO:0048747|GO:0051082|GO:0060013	chr18	12318944	12367275	HGNC:315|MIM:604581|HPRD:05205	AFG3 ATPase family gene 3-like 2 (S. cerevisiae)	protein-coding	-
AFM	1	1	1	1	1	1	1	0	0	0	0	0	0	0	0	0	0	0	0	AFM	1997	74347463	74369718	ALB2|ALBA|ALF|MGC125338|MGC125339	173	ENSG00000079557	GO:0005576|GO:0005615|GO:0006810	chr4	74566326	74588582	HGNC:316|MIM:104145|HPRD:00073	afamin	protein-coding	+
AFMID	0.0277222	0.00302557	1.76032	9.48181	54.2622	0.149323	0.093429	8.36858	3.19576	0	9.18442	6.44092	5.76188	306	14	0	640	106	48	AFMID	2160	76183399	76203782	DKFZp686F03259|KF|MGC167063	125061	ENSG00000183077	GO:0004061|GO:0005634|GO:0005737|GO:0005829|GO:0006569|GO:0016787	chr17	73694993	73715377	HGNC:20910|HPRD:16478	arylformamidase	protein-coding	+
AFP	1	168.275	1	87.7545	0.00594265	87.7545	1	0	0	7.39468	0	6.4554	0	0	0	101	0	107	0	AFP	2039	74301937	74321502	FETA|HPAFP	174	ENSG00000081051	GO:0001542|GO:0001889|GO:0005576|GO:0005615|GO:0005737|GO:0006810|GO:0010033|GO:0019953|GO:0031016|GO:0031100|GO:0042448|GO:0046872|GO:0060395	chr4	74520797	74540356	HGNC:317|MIM:104150|HPRD:00074	alpha-fetoprotein	protein-coding	+
AFTPH	8.50726	0.103974	18.4561	2.33439	113.348	1.07603	0.63858	6.60327	9.69196	3.33756	10.8093	10.915	10.1622	90	1257	6	1974	2355	1014	AFTPH	4123	64751440	64820138	FLJ20080|FLJ23793|MGC33965|Nbla10388	54812	ENSG00000119844	GO:0005737|GO:0005829|GO:0015031|GO:0030121|GO:0030276	chr2	64604943	64673635	HGNC:25951|HPRD:10635	aftiphilin	protein-coding	+
AGA	0.441621	0.64924	0.560642	0.566326	1.04116	0.446099	1.20566	11.1433	9.96415	10.5201	10.3084	9.14386	10.5783	2094	1518	879	1395	690	1353	AGA	2102	178351930	178363657	AGU|ASRG|GA	175	ENSG00000038002	GO:0003948|GO:0005764|GO:0005783|GO:0006517|GO:0016787|GO:0043621|GO:0051604	chr4	178588925	178600651	HGNC:318|MIM:613228|HPRD:01949	aspartylglucosaminidase	protein-coding	-
AGAP1	0.124246	0.0930642	0.00305607	1.60235	0.112792	65.1445	3.33757	10.2118	7.20309	6.78619	1.85771	7.88328	3.63792	1098	224	66	4	288	11	AGAP1	11367	236402734	237040444	CENTG2|GGAP1|KIAA1099|MGC71657	116987	ENSG00000157985	GO:0000166|GO:0005525|GO:0005622|GO:0005737|GO:0007264|GO:0008060|GO:0008270|GO:0015031|GO:0032312|GO:0046872	chr2	236067475	236698859	HGNC:16922|MIM:608651|HPRD:16359	ArfGAP with GTPase domain, ankyrin repeat and PH domain 1	protein-coding	+
AGAP11	0.92215	1.52628	0.92215	1.64664	0.686402	1.64664	9.97241	0.116927	0	0.726947	0	0.719523	0.184072	1	0	1	0	2	1	AGAP11	3155	88730499	88769960	KIAA1975	119385		GO:0008060|GO:0008270|GO:0032312|GO:0046872	chr10	88720478	88759940	HGNC:29421	ankyrin repeat and GTPase domain Arf GTPase activating protein 11	protein-coding	+
AGAP1-IT1	1	1	1	1	104.925	1	835.434	0	0	0	0	0	6.71321	0	0	0	0	0	93		664	236414396	236416210
AGAP2	1.98393	0.792065	0.117263	0.849735	0.276727	14.3764	1.85478	6.53759	7.52595	6.20128	3.4454	7.29104	4.34781	86	280	44	12	191	18	AGAP2	6088	58118077	58135944	CENTG1|FLJ16430|GGAP2|KIAA0167|PIKE	116986	ENSG00000135439	GO:0000166|GO:0005515|GO:0005525|GO:0005622|GO:0005634|GO:0005737|GO:0007264|GO:0008060|GO:0008270|GO:0015031|GO:0019901|GO:0030295|GO:0032312|GO:0046872	chr12	56405261	56422207	HGNC:16921|MIM:605476|HPRD:05687	ArfGAP with GTPase domain, ankyrin repeat and PH domain 2	protein-coding	-
AGAP2-AS1	0.701705	0.225798	0.0318811	1.52009	1.78926	33.4573	12.3755	7.41495	6.90389	5.26806	2.4438	7.50805	6.10742	158	182	23	6	222	61		1531	58120024	58122139
AGAP3	3.18771	2.9441	0.911501	0.930069	0.693549	3.25265	2.23988	9.80821	11.4807	11.366	9.67453	11.3761	10.8381	830	4343	1580	899	3242	1620	AGAP3	5606	150782919	150841523	CENTG3|CRAG|FLJ16146|FLJ34452|MRIP-1	116988	ENSG00000133612	GO:0000166|GO:0005525|GO:0005622|GO:0005737|GO:0007165|GO:0007264|GO:0008060|GO:0008270|GO:0016020|GO:0032312|GO:0046872	chr7	150414759	150472456	HGNC:16923|HPRD:16707	ArfGAP with GTPase domain, ankyrin repeat and PH domain 3	protein-coding	+
AGAP4	0.0343779	0.0343779	0.0343779	4.90033	1	4.90033	1	4.86237	0	0	0	2.29288	0	27	0	0	0	6	0	AGAP4	2898	46321041	46349325	CTGLF1|MRIP2	119016	ENSG00000188234	GO:0008060|GO:0008270|GO:0032312|GO:0046872	chr10	45641056	45662927	HGNC:23459|HPRD:16771	ArfGAP with GTPase domain, ankyrin repeat and PH domain 4	protein-coding	-
AGAP5	0.132061	6.33996	0.132061	1	0.353081	1	135.586	2.92072	0	5.5852	0	0	4.08327	7	1	29	0	0	15	AGAP5	2426	75434034	75457554	CTGLF2	729092	ENSG00000172650	GO:0008060|GO:0008270|GO:0032312|GO:0046872	chr10	75104040	75127560	HGNC:23467	ArfGAP with GTPase domain, ankyrin repeat and PH domain 5	protein-coding	-
AGAP6	0.00926644	0.00926644	0.00926644	1.61226	1.14892	1.61226	9.97241	6.75377	0	0	0	0.689081	0.20028	100	0	0	0	2	1	AGAP6	2772	51748079	51770259	CTGLF3|bA324H6.1	414189	ENSG00000204149	GO:0008060|GO:0008270|GO:0032312|GO:0046872	chr10	51418084	51440265	HGNC:23466	ArfGAP with GTPase domain, ankyrin repeat and PH domain 6	protein-coding	+
AGAP7P	0.0846137	0.0846137	0.0846137	2.44555	1	2.44555	1	3.56296	0	0	0	1.29016	0	11	0	0	0	3	0		2407	51464145	51486327
AGAP9	1.15719	9.23491	0.0840708	0.236189	0.339509	3.25103	297.09	3.57225	3.78288	6.77935	0	1.7009	5.22087	11	21	66	0	4	33	AGAP9	4774	47191845	48237508	AGAP-9|CTGLF6|FLJ00312|bA301J7.2	642517	ENSG00000198035|ENSG00000239331	GO:0005525|GO:0008060|GO:0008270|GO:0032312|GO:0046872	chr10	47835730	47857514	HGNC:23463	ArfGAP with GTPase domain, ankyrin repeat and PH domain 9	protein-coding	+
AGBL1	1	1	1	1	1	1	1	0	0	0	0	0	0	0	0	0	0	0	0	AGBL1	3493	86685243	87572283	FLJ32310|MGC149239	123624	ENSG00000166748	GO:0004181|GO:0005488|GO:0005737|GO:0006508|GO:0008233|GO:0008237|GO:0008270|GO:0046872	chr15	84486246	85373287	HGNC:26504|HPRD:07115	ATP/GTP binding protein-like 1	protein-coding	+
AGBL1-AS1	1	1	1	1	1	1	1	0	0	0	0	0	0	0	0	0	0	0	0		904	86840066	86860199
AGBL2	1	1	1	1	1	1	1	0	0	0	0	0	0	0	0	0	0	0	0	AGBL2	3593	47681144	47736928	FLJ23598	79841	ENSG00000165923	GO:0004181|GO:0005730|GO:0005737|GO:0006508|GO:0008233|GO:0008237|GO:0008270|GO:0045111|GO:0046872	chr11	47637719	47692878	HGNC:26296|HPRD:08039	ATP/GTP binding protein-like 2	protein-coding	-
AGBL3	1	1	1	1	1	1	1	0	0	0	0	0	0	0	0	0	0	0	0	AGBL3	3533	134671260	134820530	FLJ12983|MGC32955	340351	ENSG00000146856	GO:0004181|GO:0005737|GO:0006508|GO:0008233|GO:0008237|GO:0008270|GO:0046872	chr7	134321799	134471066	HGNC:27981|HPRD:14175	ATP/GTP binding protein-like 3	protein-coding	+
AGBL4	1	1	1	1	1	1	1	0	0	0	0	0	0	0	0	0	0	0	0	AGBL4	2988	48998528	50489626	CCP6|FLJ14442	84871	ENSG00000186094	GO:0004181|GO:0005737|GO:0006508|GO:0008233|GO:0008237|GO:0008270|GO:0046872	chr1	48771114	50262213	HGNC:25892|HPRD:07487	ATP/GTP binding protein-like 4	protein-coding	-
AGBL4-IT1	1	1	1	1	1	1	1	0	0	0	0	0	0	0	0	0	0	0	0		514	49839874	49937757
AGBL5	0.88858	5.26985	1.11551	0.961896	0.339486	0.766217	1.60376	11.7925	11.622	14.1902	11.9502	11.566	12.6317	3284	4790	11190	4353	3698	5616	AGBL5	3415	27274492	27293490	FLJ21839	60509	ENSG00000084693	GO:0004181|GO:0005634|GO:0005737|GO:0006508|GO:0008270	chr2	27127995	27146994	HGNC:26147|HPRD:07968	ATP/GTP binding protein-like 5	protein-coding	+
AGBL5-AS1	1	1	1	1	1	1	1	0	0	0	0	0	0	0	0	0	0	0	0		407	27272552	27273132
AGER	1	1	1	524.956	1	524.956	1	0	0	0	0	9.03605	0	0	0	0	0	640	0	AGER	12824	3409766	32152099	MGC22357|RAGE	177	ENSG00000204305	GO:0004872|GO:0004888|GO:0005515|GO:0005576|GO:0005615|GO:0005886|GO:0005887|GO:0006954|GO:0007166|GO:0007259|GO:0007399|GO:0007420|GO:0007568|GO:0009611|GO:0009925|GO:0031175|GO:0048155|GO:0048661|GO:0050727|GO:0050785|GO:0050930|GO:0051092	chr6	32256724	32260001	HGNC:320|MIM:600214|HPRD:02568	advanced glycosylation end product-specific receptor	protein-coding	-
AGFG1	1.88465	1.82087	0.990788	0.73009	0.532089	1.38876	0.977841	9.77658	10.6909	10.6412	9.76323	10.237	9.73094	812	2512	956	956	1472	752	AGFG1	8738	228336889	228425938	DKFZp686I15205|HRB|MGC116938|MGC116940|RAB|RIP	3267	ENSG00000173744	GO:0003677|GO:0003723|GO:0005515|GO:0005634|GO:0005643|GO:0005794|GO:0006406|GO:0006810|GO:0007275|GO:0007283|GO:0008060|GO:0008270|GO:0016023|GO:0030154|GO:0032312|GO:0043231|GO:0046872	chr2	228045132	228134182	HGNC:5175|MIM:600862|HPRD:02918	ArfGAP with FG repeats 1	protein-coding	+
AGFG2	0.00865192	3.23449	0.00865192	1	0.429209	1	1275.08	6.85276	0	8.5463	0	0	7.32605	107	0	224	0	0	142	AGFG2	4811	100136835	100165843	HRBL|RABR	3268	ENSG00000106351	GO:0003674|GO:0005575|GO:0008060|GO:0008150|GO:0008270|GO:0032312|GO:0046872	chr7	99974770	100003779	HGNC:5177|MIM:604019|HPRD:04932	ArfGAP with FG repeats 2	protein-coding	+
AGGF1	0.404007	0.095772	0.171438	1.48682	17.4966	3.5038	9.74319	7.83231	6.52476	4.44806	5.28807	7.09699	8.57707	211	140	13	43	167	338	AGGF1	4508	76326211	76361058	FLJ10283|GPATC7|GPATCH7|HSU84971|HUS84971|VG5Q	55109	ENSG00000164252	GO:0001570|GO:0001938|GO:0003676|GO:0005515|GO:0005576|GO:0005622|GO:0005737|GO:0006396|GO:0007155|GO:0007275|GO:0043499|GO:0045766|GO:0048471	chr5	76361966	76396814	HGNC:24684|MIM:608464|HPRD:07621	angiogenic factor with G patch and FHA domains 1	protein-coding	+
AGK	0.410564	0.00520155	0.354565	2.29595	1	2.65856	0.00184389	7.58684	6.30252	0	6.09097	7.50161	0	178	120	0	75	221	0	AGK	2925	141251079	141354209	FLJ10842|MULK	55750	ENSG00000006530	GO:0000166|GO:0001729|GO:0003951|GO:0004143|GO:0005524|GO:0005739|GO:0007205|GO:0008152|GO:0016020|GO:0016740|GO:0031966|GO:0046513|GO:0047620	chr7	140897547	141000678	HGNC:21869|MIM:610345|HPRD:08554	acylglycerol kinase	protein-coding	+
AGL	0.147999	0.000721049	0.000721049	2.27676	447.49	467.319	3554.07	10.4376	7.68128	0	0	8.86826	8.80571	1284	312	0	0	570	396	AGL	8217	100315641	100389579	GDE	178	ENSG00000162688	GO:0004133|GO:0004134|GO:0004135|GO:0005515|GO:0005634|GO:0005737|GO:0005975|GO:0005978|GO:0016234|GO:0016757|GO:0016798|GO:0030247|GO:0031593|GO:0043033|GO:0043169	chr1	100088228	100162167	HGNC:321|MIM:610860|HPRD:01984	amylo-alpha-1, 6-glucosidase, 4-alpha-glucanotransferase	protein-coding	+
AGMAT	3.89178	1.77058	48.1945	16.8717	7.03127	1.36241	0.259937	0	1.96043	0.82422	5.5908	6.03696	3.63801	0	6	1	53	80	11	AGMAT	3154	15898195	15911605	FLJ23384	79814	ENSG00000116771	GO:0005739|GO:0008295|GO:0008783|GO:0009446|GO:0016787|GO:0046872	chr1	15771739	15784192	HGNC:18407|HPRD:12436	agmatine ureohydrolase (agmatinase)	protein-coding	-
AGMO	1	1	1	1	1	1	1	0	0	0	0	0	0	0	0	0	0	0	0		2475	15239944	15601640
AGO1	0.129742	0.0847099	0.461423	3.30354	0.877791	0.928883	0.161452	9.21182	6.26554	5.6505	8.09599	7.98955	5.46245	549	117	30	301	310	39		7478	36348811	36389899
AGO2	1.97953	0.0198156	2.57705	4.62039	138.579	3.5491	1.0655	7.43327	8.41843	1.77605	8.79899	10.6264	8.89061	160	520	2	490	1928	420		3500	141541265	141645646
AGO3	0.00477453	0.00477453	0.00477453	1	1	1	1	7.71043	0	0	0	0	0	194	0	0	0	0	0		3645	36396684	36522063
AGO4	5.18698	0.0319103	9.68946	0.776711	1	0.415791	0.00041464	4.96983	7.34473	0	8.24625	6.98018	0	29	247	0	334	154	0		7060	36273829	36323490
AGPAT1	0.842855	1.42152	1.01964	1.00866	0.808188	0.833777	1.12672	12.0523	11.8056	12.5597	12.0803	11.8181	12.2525	3932	5440	3614	4764	4404	4318	AGPAT1	16576	3397004	32145888	1-AGPAT1|G15|LPAAT-alpha|LPAATA|MGC4007|MGC5423	10554	ENSG00000204310	GO:0001819|GO:0001961|GO:0003841|GO:0005783|GO:0005829|GO:0006644|GO:0006654|GO:0008152|GO:0008415|GO:0008654|GO:0016020|GO:0016021|GO:0016740|GO:0046027	chr6	32243961	32253866	HGNC:324|MIM:603099|HPRD:04372	1-acylglycerol-3-phosphate O-acyltransferase 1 (lysophosphatidic acid acyltransferase, alpha)	protein-coding	-
AGPAT2	1.77354	1.44501	0.361393	0.752864	1.0798	3.69469	4.31675	10.7942	11.6209	11.3253	9.32587	11.2113	11.4361	1644	4786	1536	706	2892	2452	AGPAT2	1548	139567596	139581911	1-AGPAT2|BSCL|BSCL1|LPAAB|LPAAT-beta	10555	ENSG00000169692	GO:0001819|GO:0001961|GO:0003841|GO:0005783|GO:0005829|GO:0006644|GO:0006654|GO:0008152|GO:0008415|GO:0008654|GO:0016020|GO:0016021|GO:0016740|GO:0046027	chr9	138687416	138701732	HGNC:325|MIM:603100|HPRD:04373	1-acylglycerol-3-phosphate O-acyltransferase 2 (lysophosphatidic acid acyltransferase, beta)	protein-coding	-
AGPAT3	0.856239	0.318661	0.552995	0.492346	2.29853	0.762332	1.32445	10.6943	10.4704	9.0444	9.83964	9.44814	10.2451	1534	2156	316	1008	852	1074	AGPAT3	6609	45285117	45407475	LPAAT-GAMMA1|MGC4604	56894	ENSG00000160216	GO:0003841|GO:0005783|GO:0005829|GO:0005886|GO:0008152|GO:0008415|GO:0008654|GO:0016021|GO:0016740|GO:0046027	chr21	44109544	44231903	HGNC:326|HPRD:10637	1-acylglycerol-3-phosphate O-acyltransferase 3	protein-coding	+
AGPAT4	1.53746	0.0836592	0.0243554	4.79394	42.4363	302.621	1158.44	5.35961	5.98016	1.78028	0	8.24137	7.18751	38	96	2	0	369	129	AGPAT4	7879	161551058	161695107	1-AGPAT4|LPAAT-delta|dJ473J16.2	56895	ENSG00000026652	GO:0003841|GO:0005515|GO:0005829|GO:0008152|GO:0008415|GO:0008654|GO:0016020|GO:0016021|GO:0016740|GO:0046027	chr6	161471047	161615097	HGNC:20885|HPRD:12437	1-acylglycerol-3-phosphate O-acyltransferase 4 (lysophosphatidic acid acyltransferase, delta)	protein-coding	-
AGPAT4-IT1	1	1	1	1	1	1	1	0	0	0	0	0	0	0	0	0	0	0	0		1851	161581165	161583014
AGPAT5	0.541919	0.0163065	0.664821	2.36779	1.93552	1.93007	0.0488745	6.75501	5.87116	0.816607	6.16605	7.1147	1.76933	100	89	1	79	169	3	AGPAT5	5519	6565879	6619021	1AGPAT5|LPAATE	55326	ENSG00000155189	GO:0003841|GO:0005739|GO:0005829|GO:0006639|GO:0008152|GO:0008415|GO:0008654|GO:0016020|GO:0016021|GO:0016740|GO:0046027	chr8	6553286	6606429	HGNC:20886|HPRD:12438	1-acylglycerol-3-phosphate O-acyltransferase 5 (lysophosphatidic acid acyltransferase, epsilon)	protein-coding	+
AGPAT6	1.82424	0.947505	1.30424	1.05095	1.40153	1.46996	1.01816	9.1934	10.0607	9.11561	9.57661	10.1324	9.60261	542	1623	332	840	1369	688	AGPAT6	6310	41435708	41482520	DKFZp586M1819|LPAAT-zeta|LPAATZ|TSARG7	137964	ENSG00000158669	GO:0002071|GO:0003841|GO:0004366|GO:0005624|GO:0005783|GO:0005789|GO:0006631|GO:0006637|GO:0006656|GO:0007595|GO:0008152|GO:0008415|GO:0008610|GO:0008654|GO:0016020|GO:0016021|GO:0016740|GO:0019432|GO:0040014|GO:0046339	chr8	41554864	41601677	HGNC:20880|MIM:608143|HPRD:12175	1-acylglycerol-3-phosphate O-acyltransferase 6 (lysophosphatidic acid acyltransferase, zeta)	protein-coding	+
AGPAT9	132.216	771.449	1	3.47898	0.00129626	459.977	1	0	7.04675	9.59143	0	8.84542	0	0	201	462	0	561	0	AGPAT9	2922	84457068	84527027	AGPAT8|GPAT3|LPAAT-theta|MAG1|MGC11324	84803	ENSG00000138678	GO:0004366|GO:0005783|GO:0005789|GO:0008152|GO:0008415|GO:0008654|GO:0016020|GO:0016021|GO:0016740|GO:0019432|GO:0032006	chr4	84676677	84746050	HGNC:28157|MIM:610958|HPRD:14417	1-acylglycerol-3-phosphate O-acyltransferase 9	protein-coding	+
AGPS	2.24275	8.05006	1.06232	2.07461	0.00302546	4.3799	0.00287809	5.35963	6.5249	8.36863	5.44684	7.57774	0	38	140	198	48	233	0	AGPS	7665	178257472	178408564	ADAP-S|ADAS|ADHAPS|ADPS|ALDHPSY|DKFZp762O2215|FLJ99755	8540	ENSG00000018510	GO:0005739|GO:0005777|GO:0005778|GO:0006629|GO:0008609|GO:0008610|GO:0016020|GO:0016491|GO:0016740|GO:0042221|GO:0050660	chr2	177965717	178116810	HGNC:327|MIM:603051|HPRD:04337	alkylglycerone phosphate synthase	protein-coding	+
AGR2	1	1	1	1	1	1	1	0	0	0	0	0	0	0	0	0	0	0	0	AGR2	983	16832265	16844738	AG2|GOB-4|HAG-2|PDIA17|XAG-2	10551	ENSG00000106541	GO:0005515|GO:0005576|GO:0005783|GO:0070254	chr7	16798791	16811263	HGNC:328|MIM:606358|HPRD:05896	anterior gradient homolog 2 (Xenopus laevis)	protein-coding	-
AGR3	1	1	1	1	1	1	1	0	0	0	0	0	0	0	0	0	0	0	0	AGR3	750	16899031	16921613	AG3|BCMP11|HAG3|PDIA18|hAG-3	155465	ENSG00000173467	GO:0005576	chr7	16865555	16888138	HGNC:24167|MIM:609482|HPRD:16545	anterior gradient homolog 3 (Xenopus laevis)	protein-coding	-
AGRN	1.06717	0.459231	1.77226	0.795219	0.878036	0.478842	0.227553	10.2812	10.3749	9.15845	11.1068	10.0444	8.9708	1152	2018	342	2426	1288	444	AGRN	7394	955504	991499	FLJ45064	375790	ENSG00000188157	GO:0005200|GO:0005515|GO:0005576|GO:0005605|GO:0007009|GO:0007165|GO:0007213|GO:0007416|GO:0007528|GO:0008582|GO:0009986|GO:0030548|GO:0031012|GO:0043113|GO:0043236|GO:0045162|GO:0045202|GO:0045213|GO:0045944|GO:0050808	chr1	945366	981355	HGNC:329|MIM:103320|HPRD:10550	agrin	protein-coding	+
AGRP	1	1	1	1	1	1	1	0	0	0	0	0	0	0	0	0	0	1	0	AGRP	764	67516475	67517716	AGRT|ART|ASIP2|MGC118963	181	ENSG00000159723	GO:0005102|GO:0005184|GO:0005576|GO:0005615|GO:0005794|GO:0005796|GO:0007218|GO:0007631|GO:0008343|GO:0009755|GO:0032868|GO:0042755|GO:0060259	chr16	66073975	66075217	HGNC:330|MIM:602311|HPRD:09079	agouti related protein homolog (mouse)	protein-coding	-
AGT	1	1	1	1	1	1	1	0	0	0	0	0	0	0	1	0	0	0	0	AGT	2581	230838273	230850336	ANHU|FLJ92595|FLJ97926|SERPINA8	183	ENSG00000135744	GO:0001543|GO:0001558|GO:0001568|GO:0001658|GO:0001819|GO:0001822|GO:0001974|GO:0001998|GO:0001999|GO:0002016|GO:0002018|GO:0002019|GO:0002034|GO:0002035|GO:0003078|GO:0004867|GO:0005179|GO:0005576|GO:0005615|GO:0005625|GO:0006800|GO:0006883|GO:0007160|GO:0007186|GO:0007199|GO:0007200|GO:0007263|GO:0007267|GO:0008065|GO:0008083|GO:0008217|GO:0008285|GO:0009409|GO:0009651|GO:0010595|GO:0010613|GO:…	chr1	228904892	228916959	HGNC:333|MIM:106150|HPRD:00106	angiotensinogen (serpin peptidase inhibitor, clade A, member 8)	protein-coding	-
AGTPBP1	252.673	15.1365	1	1.83994	36.5035	464.903	4388.51	0	7.98112	3.91996	0	8.86079	9.10992	0	384	9	0	567	489	AGTPBP1	4539	88161455	88356944	DKFZp686M20191|KIAA1035|NNA1	23287	ENSG00000135049	GO:0004181|GO:0005488|GO:0005634|GO:0005737|GO:0006508|GO:0008233|GO:0008237|GO:0008270|GO:0046872	chr9	87351274	87546764	HGNC:17258|MIM:606830|HPRD:08442	ATP/GTP binding protein 1	protein-coding	-
AGTR1	1	1	1	1	1	1	1	0	0	0	0	0	0	0	0	0	0	0	0	AGTR1	2571	148415659	148460790	AG2S|AGTR1A|AGTR1B|AT1|AT1B|AT1R|AT2R1|AT2R1A|AT2R1B|HAT1R	185	ENSG00000144891	GO:0001558|GO:0001596|GO:0001822|GO:0002018|GO:0002034|GO:0003078|GO:0003081|GO:0004872|GO:0004930|GO:0004945|GO:0005515|GO:0005886|GO:0005887|GO:0006800|GO:0007186|GO:0007200|GO:0007204|GO:0007266|GO:0010698|GO:0010744|GO:0010873|GO:0016021|GO:0019229|GO:0019722|GO:0031711|GO:0032270|GO:0032430|GO:0033864|GO:0034374|GO:0042127|GO:0042312|GO:0046982|GO:0050727|GO:0050729|GO:0051482|GO:0060326	chr3	149898348	149943480	HGNC:336|MIM:106165|HPRD:00107	angiotensin II receptor, type 1	protein-coding	+
AGTR2	1	1	1	1	1	1	1	0	0	0	0	0	0	0	0	0	0	0	0	AGTR2	2899	115301959	115306225	AT2|ATGR2|MRX88	186	ENSG00000180772	GO:0001974|GO:0001991|GO:0002033|GO:0002035|GO:0004872|GO:0004930|GO:0004945|GO:0005515|GO:0005886|GO:0005887|GO:0007166|GO:0007186|GO:0007199|GO:0007243|GO:0007263|GO:0007420|GO:0007610|GO:0008217|GO:0010459|GO:0030308|GO:0032516|GO:0043065|GO:0043537|GO:0045429|GO:0045909|GO:0048019|GO:0051000|GO:0051387	chrX	115215986	115220253	HGNC:338|MIM:300034|HPRD:02071	angiotensin II receptor, type 2	protein-coding	+
AGTRAP	0.872859	1.33362	0.07725	0.362076	1.35027	4.09114	23.2861	10.6858	10.4896	11.1012	6.9915	9.02401	11.5344	1525	2185	1315	140	635	2625	AGTRAP	1280	11796143	11810828	ATRAP|MGC29646	57085	ENSG00000177674	GO:0000139|GO:0005515|GO:0005783|GO:0005789|GO:0005794|GO:0016020|GO:0016021|GO:0030659|GO:0031410	chr1	11718729	11733415	HGNC:13539|MIM:608729|HPRD:16379	angiotensin II receptor-associated protein	protein-coding	+
AGXT	1	1	1	1	1	1	1	0	0	0	0	0	0	0	0	0	0	0	0	AGXT	1598	241808163	241818536	AGT|AGT1|AGXT1|PH1|SPAT|SPT|TLH6	189	ENSG00000172482	GO:0004760|GO:0005515|GO:0005739|GO:0005759|GO:0005777|GO:0006625|GO:0008453|GO:0016597|GO:0016740|GO:0019265|GO:0030170|GO:0042803|GO:0042866|GO:0046487|GO:0046724|GO:0051384|GO:0051591	chr2	241456835	241467209	HGNC:341|MIM:604285|HPRD:05048	alanine-glyoxylate aminotransferase	protein-coding	+
AGXT2	1	1	1	1	1	1	1	0	0	0	0	0	0	0	0	0	0	0	0	AGXT2	2406	34998207	35048240	AGT2|DAIBAT	64902	ENSG00000113492	GO:0005739|GO:0008453|GO:0016740|GO:0030170|GO:0047305	chr5	35033963	35083997	HGNC:14412|MIM:612471|HPRD:10638	alanine--glyoxylate aminotransferase 2	protein-coding	-
AHCTF1	55.8838	1	112.714	6.91249	1	3.42721	0.00111607	0	5.80436	0	6.81653	8.59356	0	0	85	0	124	471	0	AHCTF1	8631	247002403	247094726	DKFZp434N093|ELYS|MST108|TMBS62	25909	ENSG00000153207	GO:0000777|GO:0000785|GO:0000910|GO:0003677|GO:0003700|GO:0005634|GO:0005643|GO:0005654|GO:0005694|GO:0005737|GO:0007049|GO:0015031|GO:0016363|GO:0031080|GO:0045449|GO:0051028|GO:0051292|GO:0055085	chr1	245069023	245148302	HGNC:24618|MIM:610853|HPRD:09935	AT hook containing transcription factor 1	protein-coding	-
AHCTF1P1	1.26127	1	1.80328	31.3559	1	21.9312	0.0647857	0	0.334873	0	0.850626	5.30554	0	0	2	0	2	48	0	AHCTF1P1	8836	162355579	162364413	AHCTF1P|ELYS-like	285116			chr2	162065081	162072442	HGNC:24620	AT hook containing transcription factor 1 pseudogene 1	pseudo	-
AHCY	2.25684	5.69135	1.13117	0.531987	0.988322	1.06138	4.97073	8.04204	9.21634	10.5508	8.21986	8.3058	10.5339	244	904	898	328	386	1312	AHCY	2538	32868072	32899608	SAHH	191	ENSG00000101444	GO:0004013|GO:0005515|GO:0005737|GO:0006730|GO:0016787|GO:0042470	chr20	32331732	32354876	HGNC:343|MIM:180960|HPRD:01621	adenosylhomocysteinase	protein-coding	-
AHCYL1	0.888673	0.447379	0.746767	0.742012	1.14521	0.883014	0.686085	13.4659	13.2956	12.3055	13.0446	12.8651	12.5011	10475	15280	3030	9295	9100	5130	AHCYL1	4968	110527388	110566364	DCAL|IRBIT|PRO0233|XPVKONA	10768	ENSG00000168710	GO:0004013|GO:0005488|GO:0005783|GO:0006730|GO:0016787	chr1	110328831	110367887	HGNC:344|MIM:607826|HPRD:07613	adenosylhomocysteinase-like 1	protein-coding	+
AHCYL2	1	1	43.6254	206.775	9.06184	4.73978	0.209466	0	0	0	5.44709	7.69192	3.1798	0	0	0	48	252	8	AHCYL2	5778	128864856	129070052	ADOHCYASE3|FLJ21719|KIAA0828	23382	ENSG00000158467	GO:0004013|GO:0005488|GO:0006730|GO:0016787	chr7	128652091	128857287	HGNC:22204|HPRD:11113	adenosylhomocysteinase-like 2	protein-coding	+
AHDC1	1.1555	0.00641826	1.84498	1.31512	44.5496	0.82365	0.155065	9.05961	9.26813	1.77601	9.94321	9.66332	7.25335	494	937	2	1083	989	135	AHDC1	6358	27860757	27930005	CL23945|DJ159A19.3|RP1-159A19.1	27245	ENSG00000126705	GO:0003677	chr1	27733343	27802730	HGNC:25230|HPRD:10885	AT hook, DNA binding motif, containing 1	protein-coding	-
AHI1	4.7438	7.91845	2.70276	0.673844	0.404322	1.18271	1.18439	6.74077	8.98681	9.72599	8.1752	8.4173	8.41956	99	771	507	318	417	303	AHI1	5898	135605111	135818903	AHI-1|DKFZp686J1653|FLJ14023|FLJ20069|JBTS3|ORF1|dJ71N10.1	54806	ENSG00000135541	GO:0005737|GO:0005856|GO:0005912|GO:0005929|GO:0005932|GO:0030054	chr6	135646805	135860596	HGNC:21575|MIM:608894|HPRD:10597	Abelson helper integration site 1	protein-coding	-
AHNAK	0.989498	0.433417	1.40824	0.634007	0.90637	0.445484	0.278962	12.8802	12.865	11.6741	13.3741	12.2076	11.5322	6980	11337	1956	11680	5769	2621	AHNAK	19265	62201015	62314332	AHNAKRS|MGC5395	79026	ENSG00000124942	GO:0005515|GO:0005634|GO:0007399	chr11	61957592	62070908	HGNC:347|MIM:103390|HPRD:14684	AHNAK nucleoprotein	protein-coding	-
AHNAK2	0.868332	0.224714	0.625043	0.672316	1.87623	0.934004	0.67455	11.2119	11.0082	9.05805	10.5339	10.4354	9.96589	2196	3130	319	1631	1689	885	AHNAK2	18317	105403592	105444694	C14orf78|KIAA2019	113146	ENSG00000185567	GO:0005515|GO:0005634	chr14	104474636	104515739	HGNC:20125|MIM:608570	AHNAK nucleoprotein 2	protein-coding	-
AHR	0.668673	0.00907772	0.502403	0.581396	12.9863	0.773809	0.2348	9.86107	9.28044	3.07762	8.86799	8.49804	6.77653	861	945	5	514	441	97	AHR	6247	17338277	17385775	bHLHe76	196	ENSG00000106546	GO:0003677|GO:0003700|GO:0004879|GO:0005515|GO:0005634|GO:0005737|GO:0006355|GO:0006366|GO:0006915|GO:0006950|GO:0007049|GO:0008134|GO:0009410|GO:0030528|GO:0030850|GO:0043565|GO:0045893|GO:0045899|GO:0051879	chr7	17304801	17352300	HGNC:348|MIM:600253|HPRD:02596	aryl hydrocarbon receptor	protein-coding	+
AHRR	1.02719	1.28535	2.20547	0.970781	0.884076	0.452137	0.515278	9.29116	9.32986	9.65332	10.4322	9.28708	9.47556	580	978	482	1520	762	630	AHRR	5660	304292	438405	AHH|AHHR|KIAA1234|MGC167813|MGC176630|bHLHe77	57491	ENSG00000063438	GO:0003677|GO:0004871|GO:0005634|GO:0005730|GO:0005737|GO:0006355|GO:0030528	chr5	357291	491405	HGNC:346|MIM:606517|HPRD:07356	aryl-hydrocarbon receptor repressor	protein-coding	+
AHSA1	1.7367	1.81515	0.744146	1.60198	1.27834	3.73872	3.11801	11.2774	12.0737	12.1375	10.8511	12.7536	12.4918	2298	6551	2697	2032	8423	5097	AHSA1	1400	77924374	77935815	AHA1|C14orf3|p38	10598	ENSG00000100591	GO:0001671|GO:0005515|GO:0005737|GO:0005783|GO:0005829|GO:0006457|GO:0006950|GO:0051087	chr14	76994126	77005560	HGNC:1189|MIM:608466|HPRD:09768	AHA1, activator of heat shock 90kDa protein ATPase homolog 1 (yeast)	protein-coding	+
AHSA2	0.314668	0.275206	0.322589	1.01165	0.992799	0.986812	0.846905	8.60301	6.93491	6.74159	6.97078	6.95162	6.73116	360	186	64	138	151	94	AHSA2	3031	61404556	61414686	DKFZp564C236|FLJ34679|FLJ41715|Hch1	130872	ENSG00000173209	GO:0001671|GO:0005737|GO:0006950|GO:0051087	chr2	61258325	61267562	HGNC:20437|HPRD:16479	AHA1, activator of heat shock 90kDa protein ATPase homolog 2 (yeast)	protein-coding	+
AHSG	1	1	1	1	1	1	1	0	0	0	0	0	0	0	0	0	0	0	0	AHSG	1573	186330851	186339107	A2HS|AHS|FETUA|HSGA	197	ENSG00000145192	GO:0001501|GO:0004869|GO:0005515|GO:0005576|GO:0005615|GO:0006907|GO:0006953|GO:0019210|GO:0030500|GO:0030502|GO:0046627|GO:0050727|GO:0050766	chr3	187813544	187821802	HGNC:349|MIM:138680|HPRD:00727	alpha-2-HS-glycoprotein	protein-coding	+
AHSP	1	1	1	1	1	1	1	0	0	0	0	0	0	0	0	0	0	0	0	AHSP	506	31539204	31540124	EDRF|ERAF	51327	ENSG00000169877	GO:0005515|GO:0005737|GO:0005833|GO:0006457|GO:0020027|GO:0030097|GO:0030492|GO:0050821|GO:0051082	chr16	31446704	31447625	HGNC:18075|MIM:605821|HPRD:12052	alpha hemoglobin stabilizing protein	protein-coding	+
AICDA	1	1	1	1	2.19843	1	18.9448	0	0	0	0	0	1.13647	0	0	0	0	0	2	AICDA	2794	8754763	8765442	AID|ARP2|CDA2|HIGM2	57379	ENSG00000111732	GO:0004126|GO:0005515|GO:0005737|GO:0006397|GO:0008270|GO:0016445|GO:0016787|GO:0030183|GO:0045190|GO:0046872	chr12	8646029	8656709	HGNC:13203|MIM:605257|HPRD:05585	activation-induced cytidine deaminase	protein-coding	-
AIDA	1.79936	0.455754	0.41678	0.516414	1.64124	2.22951	1.79325	7.85272	8.70021	6.71905	6.59008	7.74681	7.43384	214	632	63	106	262	153	AIDA	3006	222841356	222885864	C1orf80|FLJ12806|FLJ32421|RP11-378J18.7	64853	ENSG00000186063	GO:0005515|GO:0005575|GO:0007275|GO:0009953|GO:0043496|GO:0046329	chr1	220907978	220952487	HGNC:25761|MIM:612375|HPRD:07798	axin interactor, dorsalization associated	protein-coding	-
AIF1	1	1	1	1	1	1	1	0	0	0	0	0	0	0	0	0	0	0	0	AIF1	9312	2868570	31584798	AIF-1|IBA1|IRT-1|IRT1	199	ENSG00000204472	GO:0005509|GO:0005634|GO:0005737|GO:0005856|GO:0005884|GO:0005886|GO:0006950|GO:0006954|GO:0007050|GO:0008285|GO:0032587|GO:0042995|GO:0051015|GO:0051017	chr6	31690973	31692777	HGNC:352|MIM:601833|HPRD:03496	allograft inflammatory factor 1	protein-coding	+
AIF1L	1	1	1	1	1	1	1	0	0	0	0	0	0	0	0	0	0	0	0	AIF1L	3537	133971864	133998539	C9orf58|FLJ12783|IBA2|MGC29466	83543	ENSG00000126878	GO:0005509|GO:0005737|GO:0005884|GO:0005886|GO:0005925|GO:0015629|GO:0032587|GO:0042995|GO:0051015	chr9	132961684	132988360	HGNC:28904|HPRD:12967	allograft inflammatory factor 1-like	protein-coding	+
AIFM1	0.656358	0.750332	0.816082	0.72641	0.0860315	0.584237	0.0791607	10.9113	10.3039	10.4969	10.6181	9.84273	6.95792	1783	1921	865	1729	1120	110	AIFM1	3253	129263339	129299861	AIF|COXPD6|MGC111425|PDCD8	9131	ENSG00000156709	GO:0003677|GO:0005515|GO:0005625|GO:0005634|GO:0005737|GO:0005739|GO:0005758|GO:0005792|GO:0006309|GO:0008630|GO:0009055|GO:0016491|GO:0030263|GO:0045454|GO:0050660|GO:0051402|GO:0055114	chrX	129091019	129127542	HGNC:8768|MIM:300169|HPRD:02161	apoptosis-inducing factor, mitochondrion-associated, 1	protein-coding	-
AIFM2	5.10987	3.7522	7.51094	1.27348	1.24937	0.866378	0.624184	6.86628	9.21957	8.77402	9.77528	9.56834	9.09522	108	906	262	964	926	484	AIFM2	3250	71872024	71892690	AMID|PRG3|RP11-367H5.2	84883	ENSG00000042286	GO:0003677|GO:0004174|GO:0005737|GO:0005739|GO:0005741|GO:0005829|GO:0006917|GO:0008637|GO:0016020|GO:0016021|GO:0016491|GO:0030261|GO:0050660|GO:0055114	chr10	71542036	71562696	HGNC:21411|MIM:605159|HPRD:09797	apoptosis-inducing factor, mitochondrion-associated, 2	protein-coding	-
AIFM3	1	1	1	1	1	1	1	0	0	0	0	0	0	0	0	0	0	0	0	AIFM3	2528	21319419	21335649	AIFL|FLJ30473|FLJ45137	150209	ENSG00000183773	GO:0005515|GO:0005634|GO:0005737|GO:0005739|GO:0005743|GO:0005783|GO:0005829|GO:0005886|GO:0006810|GO:0006915|GO:0006917|GO:0008635|GO:0008656|GO:0016491|GO:0022900|GO:0045454|GO:0046872|GO:0050660|GO:0051537|GO:0051882	chr22	19649418	19665649	HGNC:26398|HPRD:08085	apoptosis-inducing factor, mitochondrion-associated, 3	protein-coding	+
AIG1	0.578377	6.39688	1.44101	4.93741	0.000904477	1.98172	0.000505391	7.43326	6.64334	10.1106	7.96034	8.9471	0	160	152	662	274	602	0	AIG1	4731	143380501	143661480	AIG-1|DKFZp686F03136|FLJ10485|dJ95L4.1	51390	ENSG00000146416	GO:0016020|GO:0016021	chr6	143423716	143703134	HGNC:21607|MIM:608514|HPRD:16346	androgen-induced 1	protein-coding	+
AIM1	0.457966	0.00374852	0.581941	0.795363	122.394	0.625922	0.788411	9.83572	8.70903	1.77626	9.05466	8.37872	8.71164	846	636	2	585	406	371	AIM1	7542	106959731	107018324	CRYBG1|ST4	202	ENSG00000112297	GO:0003674|GO:0005529|GO:0005575|GO:0008150	chr6	107066423	107125027	HGNC:356|MIM:601797|HPRD:18576	absent in melanoma 1	protein-coding	+
AIM1L	1	1	1	1	101.535	1	808.517	0	0	0	0	0	6.66583	0	0	0	0	0	90	AIM1L	5245	26648351	26680621	CRYBG2|DKFZp434L1713|FLJ10040|FLJ38020	55057	ENSG00000176092	GO:0005529	chr1	26520937	26543030	HGNC:17295|HPRD:09794	absent in melanoma 1-like	protein-coding	-
AIM2	1	1	1	1	1	1	1	0	0	0	0	0	0	0	0	0	0	0	0	AIM2	1484	159032276	159046647	PYHIN4	9447	ENSG00000163568	GO:0005515|GO:0005634|GO:0006955	chr1	157298899	157313271	HGNC:357|MIM:604578|HPRD:05202	absent in melanoma 2	protein-coding	-
AIMP1	2.45537	8.42558	0.485194	0.219542	0.411908	1.11101	7.14823	8.59912	9.89505	11.6739	7.55575	7.70762	10.3943	359	1447	1956	207	255	1191	AIMP1	3260	107236768	107270381	EMAP2|EMAPII|SCYE1|p43	9255	ENSG00000164022	GO:0000049|GO:0001525|GO:0001937|GO:0005125|GO:0005576|GO:0005615|GO:0005634|GO:0005737|GO:0005783|GO:0005794|GO:0005829|GO:0005975|GO:0006006|GO:0006418|GO:0006915|GO:0006935|GO:0006954|GO:0007155|GO:0007165|GO:0007267|GO:0009611|GO:0017101|GO:0030133|GO:0031410|GO:0042803|GO:0043498|GO:0050900	chr4	107456216	107489828	HGNC:10648|MIM:603605|HPRD:04676	aminoacyl tRNA synthetase complex-interacting multifunctional protein 1	protein-coding	+
AIMP2	1.40673	1.46822	0.778992	0.870415	0.438126	1.57182	0.825755	9.3207	9.81304	9.87477	8.96038	9.61282	8.68419	592	1367	562	548	955	364	AIMP2	1219	6048883	6063465	JTV-1|JTV1|P38	7965	ENSG00000106305	GO:0005515|GO:0005634|GO:0005737|GO:0005829|GO:0006412|GO:0006915|GO:0007275|GO:0030154	chr7	6015408	6029991	HGNC:20609|MIM:600859|HPRD:02915	aminoacyl tRNA synthetase complex-interacting multifunctional protein 2	protein-coding	+
AIP	3.30407	6.69025	2.01231	1.81529	0.571071	2.98057	1.89837	8.21982	9.94406	10.9619	9.22867	10.8043	10.1536	276	1497	1194	660	2181	1008	AIP	1433	67250501	67258579	ARA9|FKBP16|FKBP37|SMTPHN|XAP2	9049	ENSG00000110711	GO:0003713|GO:0004871|GO:0004872|GO:0005515|GO:0005624|GO:0005737|GO:0005829|GO:0006626|GO:0006805|GO:0008134|GO:0022417|GO:0051082	chr11	67007081	67015154	HGNC:358|MIM:605555|HPRD:10408	aryl hydrocarbon receptor interacting protein	protein-coding	+
AIPL1	1	1	1	1	15.6792	1	126.614	0	0	0	0	0	3.97078	0	0	0	0	0	14	AIPL1	3594	6327058	6338519	AIPL2|LCA4	23746	ENSG00000129221	GO:0001895|GO:0001917|GO:0001918|GO:0005488|GO:0005634|GO:0005737|GO:0006457|GO:0007601|GO:0007603|GO:0018343|GO:0030823|GO:0043066|GO:0050896|GO:0051082	chr17	6267783	6279243	HGNC:359|MIM:604392|HPRD:05092	aryl hydrocarbon receptor interacting protein-like 1	protein-coding	-
AIRE	1	1	1	1	1	1	1	0	0	0	0	0	0	0	0	0	0	0	0	AIRE	2299	45705722	45718102	AIRE1|APECED|APS1|APSI|PGA1	326	ENSG00000160224	GO:0003677|GO:0003682|GO:0005515|GO:0005634|GO:0005737|GO:0006355|GO:0006955|GO:0006959|GO:0008270|GO:0010843|GO:0016563|GO:0042393|GO:0045182|GO:0046872	chr21	44530191	44542538	HGNC:360|MIM:607358|HPRD:06301	autoimmune regulator	protein-coding	+
AIRN	1	2.935	1	1	0.340716	1	1	0	0	1.55336	0	0	0	0	0	2	0	0	0		4374	160424324	160428696
AJAP1	1.26394	1	1	0.791174	85.7195	1	682.903	0	0.337933	0	0	0	6.42155	0	2	0	0	0	76	AJAP1	3317	4715106	4843851	MOT8|RP3-426F10.1|SHREW-1|SHREW1	55966	ENSG00000196581	GO:0005886|GO:0005912|GO:0007155|GO:0016021|GO:0016323|GO:0016324|GO:0030054	chr1	4614965	4743711	HGNC:30801|MIM:610972|HPRD:15339	adherens junctions associated protein 1	protein-coding	+
AJUBA	0.277436	0.00724423	1.26481	3.48558	16.1975	0.764562	0.0928513	9.86778	8.018	2.75882	10.2067	9.8194	6.77653	865	394	4	1300	1102	97		5198	23440384	23451851
AK1	0.571864	0.645829	0.602842	1.62149	0.699675	1.53816	0.749574	10.4797	9.67348	9.84896	9.74958	10.3708	9.33371	1322	1241	552	947	1615	571	AK1	2266	130628760	130640022		203	ENSG00000106992	GO:0000166|GO:0004017|GO:0005515|GO:0005524|GO:0005634|GO:0005737|GO:0006139|GO:0016740|GO:0019205|GO:0046034	chr9	129668580	129679843	HGNC:361|MIM:103000|HPRD:00046	adenylate kinase 1	protein-coding	-
AK2	0.800509	1.22815	0.881549	0.899197	1.89897	0.816535	2.64543	10.6151	10.2941	10.9115	10.4332	10.1408	11.8368	1452	1908	1153	1521	1377	3237	AK2	5771	33473542	33502512	ADK2	204	ENSG00000004455	GO:0000166|GO:0004017|GO:0005524|GO:0005739|GO:0005743|GO:0005758|GO:0006139|GO:0016740	chr1	33246173	33275079	HGNC:362|MIM:103020|HPRD:00047	adenylate kinase 2	protein-coding	-
AK3	0.738974	0.271701	1.41426	0.993054	1.8906	0.518888	0.363226	11.931	11.4946	10.0511	12.4311	11.4845	10.9699	3615	4385	635	6075	3495	1775	AK3	4621	4709558	4742043	AK3L1|AK6|AKL3L|AKL3L1|FIX	50808	ENSG00000147853	GO:0000166|GO:0004017|GO:0005524|GO:0005525|GO:0005739|GO:0005759|GO:0006139|GO:0006756|GO:0016740|GO:0042802|GO:0046899	chr9	4701158	4731227	HGNC:17376|MIM:609290|HPRD:12439	adenylate kinase 3	protein-coding	-
AK4	4.06117	0.0614701	0.0246438	0.646725	108.601	106.577	257.889	6.78382	8.80572	2.75985	1.44119	8.17694	9.52275	102	680	4	3	353	651	AK4	7226	65613233	65697828	AK3|AK3L1|AK3L2|MGC166959	205	ENSG00000162433	GO:0000166|GO:0004017|GO:0005524|GO:0005525|GO:0005739|GO:0005759|GO:0006139|GO:0010243|GO:0014070|GO:0016740	chr1	65385820	65465765	HGNC:363|MIM:103030|HPRD:00048	adenylate kinase 4	protein-coding	+
AK5	1.59133	1.02862	0.620514	0.394212	0.443601	1.01097	0.735359	9.8082	10.4784	9.84891	9.11974	9.13548	8.67624	830	2168	552	612	686	362	AK5	4335	77747663	78025654	AK6|MGC33326	26289	ENSG00000154027	GO:0000166|GO:0004017|GO:0005524|GO:0005737|GO:0005829|GO:0006139|GO:0006172|GO:0006173|GO:0007165|GO:0008603|GO:0009220|GO:0016740|GO:0019206|GO:0046034	chr1	77520330	77798242	HGNC:365|MIM:608009|HPRD:10472	adenylate kinase 5	protein-coding	+
AK6	279.08	1	334.548	0.475875	1	0.396976	0.000376345	0	8.12454	0	8.38607	7.05319	0	0	424	0	368	162	0		1303	68647554	68665840
AK7	1.42113	1	1	0.703667	1	1	1	0	0.507036	0	0	0	0	0	2	0	0	0	0	AK7	3300	96858449	96955764	FLJ32864	122481	ENSG00000140057	GO:0000166|GO:0004017|GO:0005524|GO:0006139|GO:0016740|GO:0019205|GO:0030030	chr14	95928201	96024865	HGNC:20091|HPRD:10640	adenylate kinase 7	protein-coding	+
AK8	1	1	1	1	1	1	1	0	0	0	0	0	0	0	0	0	0	0	0		2106	135600966	135754198
AK9	1	1	1	1	1	1	1	0	0	0	0	0	0	0	0	0	0	0	0		7552	109814060	110012415
AKAP1	0.0552783	0.0020039	0.606566	37.6299	240.708	3.42933	0.795223	8.96297	4.78583	0	8.24171	10.0196	7.91114	462	42	0	333	1266	213	AKAP1	4664	55162554	55198710	AKAP|AKAP121|AKAP149|AKAP84|D-AKAP1|MGC1807|PRKA1|SAKAP84	8165	ENSG00000121057	GO:0003723|GO:0005515|GO:0005737|GO:0005739|GO:0005741|GO:0005759|GO:0005811|GO:0008017|GO:0010614|GO:0016021|GO:0019901|GO:0019904|GO:0030061|GO:0030346|GO:0031594|GO:0032869|GO:0032947|GO:0034237|GO:0035308|GO:0045211|GO:0048487|GO:0051534|GO:0070887	chr17	52517552	52553709	HGNC:367|MIM:602449|HPRD:03905	A kinase (PRKA) anchor protein 1	protein-coding	+
AKAP10	0.588755	0.00690247	0.0284763	0.475196	12.8585	9.82481	3.07187	7.99368	7.22942	0.815013	2.85959	6.15602	4.49966	236	228	1	8	87	20	AKAP10	3941	19807766	19881169	D-AKAP2|MGC9414|PRKA10	11216	ENSG00000108599	GO:0004871|GO:0005737|GO:0005739|GO:0007165|GO:0008104|GO:0016020	chr17	19749342	19821721	HGNC:368|MIM:604694|HPRD:05259	A kinase (PRKA) anchor protein 10	protein-coding	-
AKAP11	87.0365	3.12601	0.460528	0.893948	2.33387	168.95	15.4073	1.11864	7.56219	2.76296	0	7.40045	3.98569	2	287	4	1	206	14	AKAP11	9920	42846290	42897403	AKAP220|DKFZp781I12161|FLJ11304|KIAA0629|PRKA11	11215	ENSG00000023516	GO:0005515|GO:0005737|GO:0005815|GO:0005856|GO:0007243|GO:0008157|GO:0051018	chr13	41744289	41795402	HGNC:369|MIM:604696|HPRD:05261	A kinase (PRKA) anchor protein 11	protein-coding	+
AKAP12	0.433186	0.194418	0.505862	0.367422	2.40383	0.314635	0.923857	11.6269	10.42	9.26415	10.6437	8.97549	10.5295	2928	2082	368	1760	614	1308	AKAP12	8789	151561135	151679694	AKAP250|DKFZp686M0430|DKFZp686O0331|FLJ20945|FLJ97621	9590	ENSG00000131016	GO:0005737|GO:0005856|GO:0005938|GO:0006605|GO:0007165|GO:0007186|GO:0008179|GO:0010739|GO:0030819|GO:0051018	chr6	151602827	151721385	HGNC:370|MIM:604698|HPRD:05263	A kinase (PRKA) anchor protein 12	protein-coding	+
AKAP13	2.04193	0.00614279	0.0328581	0.67618	83.3826	42.0205	15.5132	9.69619	10.7261	2.3493	4.76859	10.1616	8.73098	768	2574	3	30	1397	376	AKAP13	13606	85923848	86292589	AKAP-Lbc|ARHGEF13|BRX|FLJ11952|FLJ43341|HA-3|Ht31|LBC|PROTO-LB|PROTO-LBC|c-lbc	11214	ENSG00000170776	GO:0004691|GO:0004871|GO:0005085|GO:0005089|GO:0005515|GO:0005622|GO:0005624|GO:0005634|GO:0005737|GO:0005829|GO:0006915|GO:0008624|GO:0016020|GO:0035023|GO:0046872	chr15	83724875	84093590	HGNC:371|MIM:604686|HPRD:05253	A kinase (PRKA) anchor protein 13	protein-coding	+
AKAP14	47.7576	3.44702	1	0.0209391	0.290105	1	1	0	5.57766	1.78535	0	0	0	0	72	2	0	0	0	AKAP14	912	119029937	119054679	AKAP28	158798	ENSG00000186471	GO:0005737|GO:0019901|GO:0019904	chrX	118913964	118938707	HGNC:24061|MIM:300462|HPRD:02353	A kinase (PRKA) anchor protein 14	protein-coding	+
AKAP17A	3.21034	0.0360171	2.22687	0.234581	12.0671	0.33818	0.1953	8.13364	9.81637	3.33847	9.28866	7.72452	6.93147	260	1370	6	688	258	108	AKAP17A	6556	1660487	1721411	721P|CCDC133|CXYorf3|DXYS155E|FLJ98315|MGC125365|MGC125366|MGC39904|SFRS17A|XE7|XE7Y	8227	ENSG00000197976	GO:0000166|GO:0003723|GO:0005515|GO:0005575|GO:0005634|GO:0005681|GO:0006355|GO:0006397|GO:0007165|GO:0008380|GO:0016607|GO:0042113	chrX	1670486	1681411	HGNC:18783|MIM:312095|MIM:465000|HPRD:02419	A kinase (PRKA) anchor protein 17A	protein-coding	+
AKAP2	1.47816	0.331994	1.53547	0.877857	1.95134	0.845092	0.421918	12.8934	13.4572	11.3026	13.5121	13.2693	12.2671	7044	17091	1512	12852	12042	4362	AKAP2	7098	112810879	112934791	AKAPKL|FLJ53197|PALM2|PRKA2	11217	ENSG00000157654|ENSG00000241978	GO:0005515|GO:0019899	chr9	111850797	111974612	HGNC:372|MIM:604582	A kinase (PRKA) anchor protein 2	protein-coding	+
AKAP3	1	1	1	178.965	1	178.965	1	0	0	0	0	7.48353	0	0	0	0	0	218	0	AKAP3	3340	4724675	4758213	AKAP110|CT82|FSP95|PRKA3|SOB1	10566	ENSG00000111254	GO:0001669|GO:0006928|GO:0007178|GO:0007338|GO:0007340|GO:0008104|GO:0009434|GO:0031410|GO:0051018	chr12	4594937	4624604	HGNC:373|MIM:604689|HPRD:05256	A kinase (PRKA) anchor protein 3	protein-coding	-
AKAP4	1	1	1	1	1	1	1	0	0	0	0	0	0	0	0	0	0	0	0	AKAP4	3005	49955412	49965664	AKAP 82|AKAP-4|AKAP82|CT99|FSC1|HI|PRKA4|hAKAP82|p82	8852	ENSG00000147081	GO:0005856|GO:0005929|GO:0005952|GO:0006928|GO:0007165|GO:0007178|GO:0007338|GO:0008104|GO:0009434|GO:0030030|GO:0030317|GO:0051018	chrX	49842151	49852404	HGNC:374|MIM:300185|HPRD:02173	A kinase (PRKA) anchor protein 4	protein-coding	-
AKAP5	1	1	1	3.38939	1	3.38939	1	0	0	0	0	1.76103	0	0	0	0	0	4	0	AKAP5	6487	64932218	64941221	AKAP75|AKAP79|H21	9495	ENSG00000179841	GO:0001664|GO:0001934|GO:0003779|GO:0005515|GO:0005516|GO:0005737|GO:0005829|GO:0005886|GO:0006605|GO:0007165|GO:0007268|GO:0008179|GO:0010524|GO:0010739|GO:0014069|GO:0014850|GO:0016323|GO:0019901|GO:0019904|GO:0021510|GO:0021766|GO:0030346|GO:0030819|GO:0031527|GO:0032279|GO:0032403|GO:0032590|GO:0032591|GO:0034237|GO:0043025|GO:0043198|GO:0043234|GO:0043267|GO:0043624|GO:0045296|GO:0048471|GO:…	chr14	64001970	64010974	HGNC:375|MIM:604688|HPRD:05255	A kinase (PRKA) anchor protein 5	protein-coding	+
AKAP6	1	1	1	1	1	1	1	0	0	0	0	0	0	0	0	0	0	0	0	AKAP6	10387	32798480	33302268	ADAP100|ADAP6|AKAP100|KIAA0311|MGC165020|PRKA6|mAKAP	9472	ENSG00000151320	GO:0005102|GO:0005515|GO:0005634|GO:0005635|GO:0006605|GO:0016020|GO:0016529|GO:0031965|GO:0034704|GO:0051018	chr14	31868230	32372019	HGNC:376|MIM:604691|HPRD:05257	A kinase (PRKA) anchor protein 6	protein-coding	+
AKAP7	225.043	816.294	1	0.00444359	0.00122505	1	1	0	7.81406	9.67295	0	0	0	0	342	489	0	0	0	AKAP7	3461	131456827	131604675	AKAP15|AKAP18	9465	ENSG00000118507	GO:0003824|GO:0005622|GO:0005624|GO:0005625|GO:0005634|GO:0005737|GO:0005829|GO:0005886|GO:0006811|GO:0008022|GO:0008104|GO:0008150|GO:0010738|GO:0016020|GO:0016070|GO:0016208|GO:0016324|GO:0016328|GO:0016529|GO:0019901|GO:0019904|GO:0023034|GO:0030315|GO:0032947|GO:0034237|GO:0043234|GO:0051018|GO:0070382	chr6	131508154	131646366	HGNC:377|MIM:604693|HPRD:16065	A kinase (PRKA) anchor protein 7	protein-coding	+
AKAP8	0.567852	0.00314924	0.403624	0.359056	13.5809	0.50515	0.106674	8.31078	7.49437	0	7.00186	6.01665	3.7635	294	274	0	141	79	12	AKAP8	3543	15464333	15490612	AKAP95|DKFZp586B1222	10270	ENSG00000105127	GO:0000793|GO:0001939|GO:0003677|GO:0003690|GO:0005515|GO:0005622|GO:0005634|GO:0005730|GO:0005739|GO:0005794|GO:0007067|GO:0007076|GO:0007165|GO:0008270|GO:0016363|GO:0034237|GO:0046872	chr19	15325335	15351603	HGNC:378|MIM:604692|HPRD:05258	A kinase (PRKA) anchor protein 8	protein-coding	-
AKAP8L	0.542663	0.639213	0.564045	1.09621	0.749996	1.05465	0.849939	10.5635	9.68159	9.91783	9.73735	9.81411	9.50279	1401	1248	579	939	1098	642	AKAP8L	2350	15490860	15529932	DKFZp434L0650|HA95|HAP95|NAKAP|NAKAP95	26993	ENSG00000011243	GO:0003677|GO:0005515|GO:0005622|GO:0005634|GO:0005694|GO:0005737|GO:0008150|GO:0008270|GO:0016363|GO:0017151|GO:0046872	chr19	15351859	15390833	HGNC:29857|MIM:609475|HPRD:10641	A kinase (PRKA) anchor protein 8-like	protein-coding	-
AKAP9	0.00376378	0.00376378	0.499512	177.11	15.8416	1.33451	0.120037	8.0536	0	0	7.05219	7.4685	3.98564	246	0	0	146	216	14	AKAP9	12463	91570190	91739987	AKAP-9|AKAP350|AKAP450|CG-NAP|HYPERION|KIAA0803|MU-RMS-40.16A|PRKA9|YOTIAO	10142	ENSG00000127914	GO:0005102|GO:0005515|GO:0005737|GO:0005794|GO:0005813|GO:0005829|GO:0005856|GO:0006810|GO:0007165|GO:0007268|GO:0043231	chr7	91408125	91577922	HGNC:379|MIM:604001|HPRD:04921	A kinase (PRKA) anchor protein (yotiao) 9	protein-coding	+
AKIP1	1.08027	0.814747	0.82804	0.543286	1.70821	0.708776	1.68075	11.8255	11.9369	11.5299	11.5532	11.0566	12.3024	3360	5958	1770	3306	2598	4470		1528	8932702	8941626
AKIRIN1	2.7414	2.48862	3.01427	0.873405	0.28281	0.794339	0.233544	8.89262	10.3475	10.208	10.4844	10.1523	8.38587	440	1980	708	1576	1388	296	AKIRIN1	2726	39456917	39471737	C1orf108|FLJ12666|RP11-781D11.2|STRF2	79647	ENSG00000174574	GO:0005634	chr1	39229503	39244322	HGNC:25744|HPRD:07787	akirin 1	protein-coding	+
AKIRIN2	8.04803	7.56028	3.78381	2.4298	2.1664	5.16811	4.32216	4.2821	7.29073	7.20054	6.20193	8.57157	8.31583	18	238	88	81	464	282	AKIRIN2	1932	88384579	88411985	C6orf166|FBI1|FLJ10342|dJ486L4.2	55122	ENSG00000135334	GO:0005515|GO:0005634|GO:0008284|GO:0009790|GO:0016481|GO:0016566|GO:0017053|GO:0032496|GO:0032755|GO:0045087|GO:0045944	chr6	88441299	88468704	HGNC:21407|HPRD:12864	akirin 2	protein-coding	-
AKNA	2.30687	0.0151746	0.0151746	1.0949	189.823	166.449	1508.36	6.0422	7.24814	0	0	7.37893	7.56851	61	231	0	0	203	168	AKNA	7383	117096434	117156685	FLJ31001|FLJ33184|KIAA1968|RP11-82I1.4	80709	ENSG00000106948	GO:0003677|GO:0005634|GO:0045449	chr9	116136255	116196506	HGNC:24108|MIM:605729|HPRD:16148	AT-hook transcription factor	protein-coding	-
AKNAD1	0.470918	0.470918	0.470918	1	1	1	1	1.08645	0	0	0	0	0	2	0	0	0	0	0	AKNAD1	3248	109358521	109400864	C1orf62|MGC26989	254268	ENSG00000162641		chr1	109160048	109201239	HGNC:28398|HPRD:11325	AKNA domain containing 1	protein-coding	-
AKR1A1	3.09806	5.3465	1.81526	0.787458	1.22987	1.34394	3.62168	8.24057	9.87194	10.6592	9.10075	9.52721	10.9577	280	1424	968	604	900	1760	AKR1A1	1580	46016456	46035723	ALDR1|ALR|ARM|DD3|MGC12529|MGC1380	10327	ENSG00000117448	GO:0004032|GO:0005515|GO:0005829|GO:0006006|GO:0006081|GO:0008106|GO:0009055|GO:0016324|GO:0016491|GO:0019853|GO:0042840|GO:0046185|GO:0047939|GO:0055114	chr1	45789085	45808308	HGNC:380|MIM:103830|HPRD:00069	aldo-keto reductase family 1, member A1 (aldehyde reductase)	protein-coding	+
AKR1B1	1.13583	1.33069	0.59291	1.41465	0.696201	2.71002	1.56238	10.378	10.5618	10.7902	9.62391	11.0622	10.2678	1232	2297	1060	868	2608	1091	AKR1B1	1398	134127108	134143888	ADR|ALDR1|ALR2|AR|MGC1804	231	ENSG00000085662	GO:0004032|GO:0004033|GO:0005515|GO:0005615|GO:0005737|GO:0005829|GO:0005975|GO:0006950|GO:0009055|GO:0016491|GO:0055114	chr7	133777647	133794428	HGNC:381|MIM:103880|HPRD:00071	aldo-keto reductase family 1, member B1 (aldose reductase)	protein-coding	-
AKR1B10	157.049	1	1	0.00636744	1	1	1	0	7.29507	0	0	0	0	0	238	0	0	1	0	AKR1B10	1596	134212345	134226166	AKR1B11|AKR1B12|ALDRLn|ARL-1|ARL1|HIS|HSI|MGC14103	57016	ENSG00000198074	GO:0004033|GO:0005515|GO:0005575|GO:0005737|GO:0006081|GO:0007586|GO:0008202|GO:0016491|GO:0055114	chr7	133862884	133876705	HGNC:382|MIM:604707|HPRD:05271	aldo-keto reductase family 1, member B10 (aldose reductase)	protein-coding	+
AKR1B15	1	1	1	1	1	1	1	0	0	0	0	0	0	0	0	0	0	0	0	AKR1B15	1625	134233850	134264592	AKR1B10L	441282	ENSG00000227471	GO:0016491|GO:0055114	chr7	133900773	133914841	HGNC:37281	aldo-keto reductase family 1, member B15	protein-coding	+
AKR1C1	11.3522	1.63399	1.05012	1.36216	0.40167	14.7255	0.625028	9.30355	12.8084	10.012	9.3741	13.2543	8.69604	585	10901	618	730	11918	367	AKR1C1	1379	5005455	5020158	2-ALPHA-HSD|20-ALPHA-HSD|C9|DD1|DDH|DDH1|H-37|HAKRC|MBAB|MGC8954	1645	ENSG00000187134	GO:0004033|GO:0005737|GO:0005829|GO:0006805|GO:0007586|GO:0008206|GO:0015721|GO:0016491|GO:0030299|GO:0031406|GO:0032052|GO:0042632|GO:0046683|GO:0047006|GO:0047042|GO:0047115|GO:0047718|GO:0051260|GO:0055114	chr10	4995454	5010158	HGNC:384|MIM:600449|HPRD:07194	aldo-keto reductase family 1, member C1 (dihydrodiol dehydrogenase 1; 20-alpha (3-alpha)-hydroxysteroid dehydrogenase)	protein-coding	+
AKR1C2	5.35302	0.0656697	0.734507	2.01291	4.09219	14.6699	0.365953	9.75871	12.1791	5.83008	9.31356	13.1883	7.86295	802	7047	34	700	11385	206	AKR1C2	4155	5029969	5060225	AKR1C-pseudo|BABP|DD|DD2|DDH2|FLJ53800|HAKRD|HBAB|MCDR2	1646	ENSG00000151632	GO:0005737|GO:0006693|GO:0007586|GO:0008202|GO:0016491|GO:0031406|GO:0032052|GO:0047026|GO:0047115|GO:0055114	chr10	5021965	5050207	HGNC:385|MIM:600450|HPRD:11857	aldo-keto reductase family 1, member C2 (dihydrodiol dehydrogenase 2; bile acid binding protein; 3-alpha hydroxysteroid dehydrogenase, type III)	protein-coding	-
AKR1C3	0.486361	0.00638164	0.258802	2.37288	0.147733	4.4593	0.000458555	10.0508	9.01089	2.75893	8.10071	10.2575	0	982	784	4	302	1493	0	AKR1C3	1980	5090959	5149878	DD3|DDX|HA1753|HAKRB|HAKRe|HSD17B5|KIAA0119|PGFS|hluPGFS	8644	ENSG00000196139	GO:0004033|GO:0005622|GO:0005737|GO:0006693|GO:0016491|GO:0047017|GO:0047026|GO:0047045|GO:0047115|GO:0047718|GO:0050327|GO:0055114	chr10	5126568	5139878	HGNC:386|MIM:603966|HPRD:04911	aldo-keto reductase family 1, member C3 (3-alpha hydroxysteroid dehydrogenase, type II)	protein-coding	+
AKR1C4	7.85479	1	1	6.70275	1	52.6487	0.121688	0	2.97357	0	0	5.71833	0	0	12	0	1	64	0	AKR1C4	1192	5238799	5260910	3-alpha-HSD|C11|CDR|CHDR|DD4|HAKRA|MGC22581	1109	ENSG00000198610	GO:0004033|GO:0005737|GO:0005829|GO:0008202|GO:0008209|GO:0009055|GO:0015125|GO:0015721|GO:0016491|GO:0047042|GO:0047743|GO:0055114	chr10	5228798	5250912	HGNC:387|MIM:600451|HPRD:07040	aldo-keto reductase family 1, member C4 (chlordecone reductase; 3-alpha hydroxysteroid dehydrogenase, type I; dihydrodiol dehydrogenase 4)	protein-coding	+
AKR1C6P	1	1	1	1	1.09847	1	9.97241	0	0	0	0	0	0.135491	0	0	0	0	0	1		1397	4913860	4958465
AKR1C8P	1	1	1	1	1	1	1	0	0	0	0	0	0	0	0	0	0	0	0		2127	5196656	5227150
AKR1D1	1	4.49254	1	1	0.222591	1	1	0	0	2.16753	0	0	0	0	0	3	0	0	0	AKR1D1	2710	137761179	137803050	3o5bred|CBAS2|SRD5B1	6718	ENSG00000122787	GO:0004033|GO:0005496|GO:0005737|GO:0005829|GO:0006699|GO:0006707|GO:0007586|GO:0008207|GO:0008209|GO:0016491|GO:0030573|GO:0047568|GO:0047787|GO:0055114	chr7	137411718	137453590	HGNC:388|MIM:604741|HPRD:07263	aldo-keto reductase family 1, member D1 (delta 4-3-ketosteroid-5-beta-reductase)	protein-coding	+
AKR1E2	1	1	92.8347	1	1	0.0107718	0.00135646	0	0	0	6.53659	0	0	0	0	0	102	0	0	AKR1E2	1709	4868370	4890251	AKR1CL2|AKRDC1|LoopADR|MGC10612	83592	ENSG00000165568	GO:0005737|GO:0016491|GO:0050571|GO:0055114	chr10	4858402	4880251	HGNC:23437|HPRD:07472	aldo-keto reductase family 1, member E2	protein-coding	+
AKR7A2	0.658941	2.72807	0.655384	0.86372	0.414551	0.868407	1.72548	10.7139	10.1122	12.1618	10.1043	9.90079	10.8914	1555	1682	2743	1211	1166	1681	AKR7A2	2619	19629203	19638640	AFAR|AFAR1|AFB1-AR1|AKR7	8574	ENSG00000053371	GO:0004032|GO:0005737|GO:0005794|GO:0005975|GO:0006081|GO:0009055|GO:0016491|GO:0016616|GO:0055114	chr1	19503049	19511227	HGNC:389|MIM:603418|HPRD:04567	aldo-keto reductase family 7, member A2 (aflatoxin aldehyde reductase)	protein-coding	-
AKR7A2P1	1	1	1	1	1	1	1	0	0	0	0	0	0	0	0	0	0	0	0		1324	113465973	113467295
AKR7A3	2.73248	1	1	0.604166	1	1.65087	1	0	1.45021	0	0	0.723226	0	0	4	0	0	2	0	AKR7A3	1241	19609058	19615280	AFAR2	22977	ENSG00000162482	GO:0004033|GO:0005737|GO:0005829|GO:0006081|GO:0009055|GO:0016491|GO:0055114	chr1	19481644	19487867	HGNC:390|MIM:608477|HPRD:07089	aldo-keto reductase family 7, member A3 (aflatoxin aldehyde reductase)	protein-coding	-
AKR7L	9.15485	1	1	19.726	1	180.588	1	0	3.19454	0	0	7.49656	0	0	14	0	0	220	0	AKR7L	2314	19592477	19600568	AFAR3|AKR7A4	246181	ENSG00000211454	GO:0016491|GO:0055114	chr1	19465065	19473155	HGNC:24056|MIM:608478|HPRD:12240	aldo-keto reductase family 7-like	protein-coding	-
AKT1	0.658401	1.91025	0.618678	1.1104	0.329766	1.18169	1.01818	11.4139	10.8109	12.3476	10.7211	10.962	10.7471	2526	2730	3120	1857	2433	1521	AKT1	3248	105235688	105262080	AKT|MGC99656|PKB|PKB-ALPHA|PRKBA|RAC|RAC-ALPHA	207	ENSG00000142208	GO:0000060|GO:0000166|GO:0001893|GO:0004672|GO:0004674|GO:0005515|GO:0005524|GO:0005547|GO:0005625|GO:0005634|GO:0005654|GO:0005737|GO:0005819|GO:0005829|GO:0005886|GO:0005975|GO:0005979|GO:0006417|GO:0006464|GO:0006468|GO:0006469|GO:0006809|GO:0006916|GO:0006924|GO:0006954|GO:0007165|GO:0007186|GO:0007281|GO:0007399|GO:0008286|GO:0008633|GO:0008637|GO:0008643|GO:0009408|GO:0009725|GO:0010748|GO:…	chr14	104306732	104333125	HGNC:391|MIM:164730|HPRD:01261	v-akt murine thymoma viral oncogene homolog 1	protein-coding	-
AKT1S1	1.08335	2.19251	0.998515	2.07622	0.606361	2.25261	1.33142	12.5156	12.6311	13.6482	12.5134	13.685	12.9264	5421	9640	7685	6432	16064	6889	AKT1S1	3010	50372291	50381613	Lobe|MGC2865|PRAS40	84335	ENSG00000204673	GO:0005515|GO:0005737|GO:0005829|GO:0006469|GO:0031931|GO:0032007|GO:0043526|GO:0044445|GO:0045792|GO:0045884	chr19	55064109	55072456	HGNC:28426|MIM:610221|HPRD:12441	AKT1 substrate 1 (proline-rich)	protein-coding	-
AKT2	0.836804	0.84278	0.550696	1.02497	0.962127	1.55749	1.47242	14.3575	14.1005	14.1107	13.4968	14.1361	14.055	19434	26694	10590	12717	21960	15063	AKT2	5300	40736225	40791302	PKBB|PKBBETA|PRKBB|RAC-BETA	208	ENSG00000105221	GO:0000166|GO:0004674|GO:0005515|GO:0005524|GO:0005625|GO:0005634|GO:0005739|GO:0005792|GO:0005829|GO:0005886|GO:0006464|GO:0006970|GO:0008286|GO:0009967|GO:0010628|GO:0010748|GO:0010765|GO:0010907|GO:0014850|GO:0016301|GO:0016740|GO:0030027|GO:0030335|GO:0031982|GO:0032000|GO:0032593|GO:0032869|GO:0032870|GO:0033119|GO:0033138|GO:0043066|GO:0043154|GO:0043491|GO:0045429|GO:0045725|GO:0045944|GO:…	chr19	45428064	45483105	HGNC:392|MIM:164731|HPRD:01262	v-akt murine thymoma viral oncogene homolog 2	protein-coding	-
AKT3	0.499432	1.54978	0.748446	1.26257	0.207956	0.842503	0.43073	8.95986	7.95822	9.59192	8.54183	8.29458	7.32627	461	378	462	410	383	142	AKT3	7341	243651536	244006886	DKFZp434N0250|PKB-GAMMA|PKBG|PRKBG|RAC-PK-gamma|RAC-gamma|STK-2	10000	ENSG00000117020	GO:0000166|GO:0004672|GO:0004674|GO:0005515|GO:0005524|GO:0005737|GO:0006468|GO:0007165|GO:0016020|GO:0016740	chr1	241718158	242073176	HGNC:393|MIM:611223|HPRD:06441	v-akt murine thymoma viral oncogene homolog 3 (protein kinase B, gamma)	protein-coding	-
AKTIP	0.456492	0.258527	1.05693	0.325557	0.43326	0.14061	0.106047	10.2774	9.14604	8.32577	10.3573	7.52702	7.11907	1149	861	192	1443	225	123	AKTIP	2511	53524953	53537216	FT1|FTS	64400	ENSG00000166971	GO:0001934|GO:0005515|GO:0005737|GO:0005886|GO:0006915|GO:0007032|GO:0007040|GO:0008333|GO:0015031|GO:0019787|GO:0030897|GO:0032092|GO:0043687|GO:0045022|GO:0051246|GO:0070695	chr16	52082693	52094671	HGNC:16710|MIM:608483|HPRD:07467	AKT interacting protein	protein-coding	-
ALAD	0.00925701	6.58348	2.27199	1	0.0014061	0.00407441	0.000512875	6.75524	0	9.47409	7.93919	0	0	100	0	426	270	0	0	ALAD	3183	116148593	116163618	ALADH|MGC5057|PBGS	210	ENSG00000148218	GO:0003824|GO:0004655|GO:0005829|GO:0006783|GO:0008270|GO:0016829|GO:0032791|GO:0042802|GO:0051260	chr9	115188413	115203439	HGNC:395|MIM:125270|HPRD:00504	aminolevulinate dehydratase	protein-coding	-
ALAS1	1.31222	0.569035	0.000774084	0.328868	0.504227	557.493	2943.95	10.3352	10.7272	9.52181	0	9.12281	8.53396	1196	2576	440	0	680	328	ALAS1	2452	52232100	52248343	ALAS|ALAS3|ALASH|MIG4	211	ENSG00000023330	GO:0003870|GO:0005739|GO:0005759|GO:0006783|GO:0008415|GO:0009058|GO:0016769|GO:0030170|GO:0033014	chr3	52207156	52223383	HGNC:396|MIM:125290|HPRD:00505	aminolevulinate, delta-, synthase 1	protein-coding	+
ALAS2	1	1	1	1	1	1	1	0	0	0	0	0	0	0	0	0	0	0	0	ALAS2	2134	55035489	55057497	ALAS-E|ALASE|ANH1|ASB|FLJ93603|XLDPP|XLSA	212	ENSG00000158578	GO:0001666|GO:0003870|GO:0005515|GO:0005739|GO:0005743|GO:0005759|GO:0006778|GO:0006783|GO:0006879|GO:0008415|GO:0009058|GO:0016594|GO:0016769|GO:0030170|GO:0030218|GO:0032364|GO:0033014|GO:0042541|GO:0050662	chrX	55052214	55074222	HGNC:397|MIM:301300|HPRD:02356	aminolevulinate, delta-, synthase 2	protein-coding	-
ALB	0.308977	1.50357	0.308977	1	0.465591	1	2.30535	1.69443	0	2.28282	0	0	1.17996	3	0	3	1	0	2	ALB	2247	74269973	74287129	DKFZp779N1935|PRO0883|PRO0903|PRO1341	213	ENSG00000163631	GO:0003677|GO:0005504|GO:0005507|GO:0005515|GO:0005576|GO:0005615|GO:0006810|GO:0008144|GO:0009267|GO:0015643|GO:0016209|GO:0019825|GO:0019836|GO:0030170|GO:0031093|GO:0043066|GO:0043069|GO:0043234|GO:0046872|GO:0051087|GO:0051659	chr4	74488836	74505991	HGNC:399|MIM:103600|HPRD:00062	albumin	protein-coding	+
ALCAM	0.767403	1.20268	1.97827	1.11675	1.48604	0.433207	0.903444	10.4399	10.058	10.7062	11.4241	10.2173	11.2776	1286	1620	1000	3023	1452	2197	ALCAM	6373	105085558	105295757	CD166|FLJ38514|MEMD|MGC71733	214	ENSG00000170017	GO:0005102|GO:0007155|GO:0007165|GO:0008045|GO:0009897|GO:0016020|GO:0016021|GO:0030424|GO:0043025	chr3	106568403	106778434	HGNC:400|MIM:601662|HPRD:03389	activated leukocyte cell adhesion molecule	protein-coding	+
ALDH16A1	0.621523	3.01937	0.964214	0.562939	0.0834012	0.362865	0.261277	9.31581	8.62969	10.9101	9.26324	7.80074	7.32627	590	602	1152	676	272	142	ALDH16A1	3106	49956474	49974305	MGC10204	126133	ENSG00000161618	GO:0005515|GO:0016491|GO:0055114	chr19	54648285	54666116	HGNC:28114|MIM:613358|HPRD:14394	aldehyde dehydrogenase 16 family, member A1	protein-coding	+
ALDH18A1	0.904117	0.809864	1.81457	3.27951	0.0044653	1.63403	0.000250928	8.11128	7.96586	7.80703	8.97091	9.67934	0	256	380	134	552	1000	0	ALDH18A1	3463	97365687	97416567	GSAS|MGC117316|P5CS|PYCS	5832	ENSG00000059573	GO:0000166|GO:0004349|GO:0004350|GO:0005524|GO:0005737|GO:0005739|GO:0005743|GO:0006561|GO:0008652|GO:0016020|GO:0016301|GO:0016491|GO:0016740|GO:0055114	chr10	97355676	97406557	HGNC:9722|MIM:138250|HPRD:00696	aldehyde dehydrogenase 18 family, member A1	protein-coding	-
ALDH1A1	1	1	50.1073	1	1	0.0199572	0.00251271	0	0	0	5.64695	0	0	0	0	0	55	0	0	ALDH1A1	2369	75515579	75568233	ALDC|ALDH-E1|ALDH1|ALDH11|MGC2318|PUMB1|RALDH1	216	ENSG00000165092	GO:0001758|GO:0004029|GO:0005099|GO:0005497|GO:0005737|GO:0006081|GO:0016491|GO:0055114	chr9	74705407	74757789	HGNC:402|MIM:100640|HPRD:00001	aldehyde dehydrogenase 1 family, member A1	protein-coding	-
ALDH1A2	1	1	1	1	1	1	1	0	0	0	0	0	0	0	0	0	0	0	0	ALDH1A2	3799	58245623	58358121	MGC26444|RALDH(II)|RALDH2|RALDH2-T	8854	ENSG00000128918	GO:0001568|GO:0001758|GO:0001822|GO:0001889|GO:0001936|GO:0003007|GO:0004028|GO:0005634|GO:0005737|GO:0005829|GO:0006776|GO:0007494|GO:0008284|GO:0008285|GO:0009855|GO:0009952|GO:0009954|GO:0010628|GO:0014032|GO:0016331|GO:0016491|GO:0016918|GO:0021915|GO:0021983|GO:0030182|GO:0030324|GO:0030900|GO:0030902|GO:0031016|GO:0031076|GO:0032355|GO:0033189|GO:0034097|GO:0035115|GO:0042573|GO:0042574|GO:…	chr15	56032919	56145198	HGNC:15472|MIM:603687|HPRD:04733	aldehyde dehydrogenase 1 family, member A2	protein-coding	-
ALDH1A3	1.52551	2.25122	0.154789	0.12332	0.256544	1.21537	3.72111	8.07704	8.68633	9.24775	5.38542	5.66681	7.28503	250	626	364	46	62	138	ALDH1A3	3607	101419898	101456830	ALDH1A6|ALDH6|RALDH3	220	ENSG00000184254	GO:0001822|GO:0002072|GO:0002138|GO:0004029|GO:0004030|GO:0005737|GO:0016491|GO:0021768|GO:0021983|GO:0031076|GO:0042493|GO:0042573|GO:0042574|GO:0042803|GO:0043065|GO:0048048|GO:0055114|GO:0060166|GO:0060324|GO:0070324|GO:0070403	chr15	99237532	99274353	HGNC:409|MIM:600463|HPRD:02713	aldehyde dehydrogenase 1 family, member A3	protein-coding	+
ALDH1B1	0.661361	0.00374875	0.132844	0.00566823	1	0.0282192	0.00353992	8.05938	7.46289	0	5.14718	0	0	247	268	0	39	0	0	ALDH1B1	3070	38392662	38398662	ALDH5|ALDHX|MGC2230	219	ENSG00000137124	GO:0004029|GO:0005739|GO:0005759|GO:0005975|GO:0016491|GO:0055114	chr9	38382702	38388657	HGNC:407|MIM:100670|HPRD:00005	aldehyde dehydrogenase 1 family, member B1	protein-coding	+
ALDH1L1	1	1	1	1	1	1	1	0	0	0	0	0	0	0	0	0	0	0	0	ALDH1L1	3514	125822405	125900029	10-fTHF|DKFZp781N0997|FTHFD	10840	ENSG00000144908	GO:0000036|GO:0003824|GO:0005737|GO:0005739|GO:0006730|GO:0008168|GO:0009058|GO:0009258|GO:0016155|GO:0016491|GO:0016742|GO:0048037|GO:0055114	chr3	127305098	127382175	HGNC:3978|MIM:600249|HPRD:02594	aldehyde dehydrogenase 1 family, member L1	protein-coding	-
ALDH1L1-AS1	1	1	1	1	1	1	1	0	0	0	0	0	0	0	0	0	0	0	0		437	125822484	125826912
ALDH1L1-AS2	1	1	1	1	1	1	1	0	0	0	0	0	0	0	0	0	0	0	0		2323	125898909	125929011
ALDH1L2	0.367915	0.0100245	0.00147905	0.0130873	4.6715	3.25549	252.227	9.40112	7.95856	2.76079	0	1.70288	4.98468	626	378	4	0	4	28	ALDH1L2	7539	105413563	105478341	DKFZp686A16126|DKFZp686M064|DKFZp686P14145|FLJ36769|FLJ38508|MGC119536|MGC119537|mtFDH	160428	ENSG00000136010	GO:0000036|GO:0005737|GO:0005739|GO:0006730|GO:0008168|GO:0009058|GO:0009258|GO:0016155|GO:0016491|GO:0016742|GO:0031177|GO:0048037|GO:0055114	chr12	103942332	104002366	HGNC:26777|HPRD:18742	aldehyde dehydrogenase 1 family, member L2	protein-coding	-
ALDH2	0.217741	1.93707	0.099522	1.89279	0.0958336	4.14117	1.86329	9.65038	7.45106	10.6043	6.32154	8.37158	7.22093	744	266	932	88	404	132	ALDH2	2060	112204692	112247789	ALDH-E2|ALDHI|ALDM|MGC1806	217	ENSG00000111275	GO:0001889|GO:0004029|GO:0004030|GO:0005739|GO:0005759|GO:0005975|GO:0006066|GO:0009055|GO:0016491|GO:0032496|GO:0032570|GO:0032870|GO:0033574|GO:0035094|GO:0042802|GO:0055093|GO:0055114|GO:0071398	chr12	110688729	110732167	HGNC:404|MIM:100650|HPRD:00003	aldehyde dehydrogenase 2 family (mitochondrial)	protein-coding	+
ALDH3A1	0.0385583	0.0385583	0.0385583	214.185	1	214.185	1	4.69681	0	0	0	7.74271	0	24	0	0	0	261	0	ALDH3A1	2256	19641299	19651746	ALDH3|ALDHIII|MGC10406	218	ENSG00000108602	GO:0004029|GO:0004030|GO:0005737|GO:0005783|GO:0005829|GO:0006081|GO:0008106|GO:0016491|GO:0055114	chr17	19581892	19592338	HGNC:405|MIM:100660|HPRD:00004	aldehyde dehydrogenase 3 family, member A1	protein-coding	-
ALDH3A2	3.43115	0.0060904	0.863579	0.328861	350.298	1.30662	2.46896	7.35925	9.13794	0	7.14765	7.53349	8.45244	152	856	0	156	226	310	ALDH3A2	3827	19552065	19580908	ALDH10|DKFZp686E23276|FALDH|FLJ20851|SLS	224	ENSG00000072210	GO:0004028|GO:0004029|GO:0004030|GO:0005783|GO:0005789|GO:0006081|GO:0006629|GO:0007417|GO:0007422|GO:0008544|GO:0016020|GO:0016021|GO:0016491|GO:0055114	chr17	19492656	19521500	HGNC:403|MIM:609523|HPRD:07188	aldehyde dehydrogenase 3 family, member A2	protein-coding	+
ALDH3B1	0.340679	1.52721	1.13775	0.842471	0.288675	0.252263	0.387502	12.2112	10.6577	12.8221	12.3974	10.4104	11.0296	4390	2455	4335	5935	1660	1850	ALDH3B1	2982	67776018	67796749	ALDH4|ALDH7|FLJ26433|FLJ34710	221	ENSG00000006534	GO:0004028|GO:0004030|GO:0006066|GO:0006081|GO:0006629|GO:0016491|GO:0055114	chr11	67534366	67553319	HGNC:410|MIM:600466|HPRD:02716	aldehyde dehydrogenase 3 family, member B1	protein-coding	+
ALDH3B2	1	1	1	1	1	1	1	0	0	0	0	0	0	0	0	0	0	0	0	ALDH3B2	2689	67429634	67448685	ALDH8	222	ENSG00000132746	GO:0004028|GO:0004030|GO:0006066|GO:0006081|GO:0006629|GO:0016491|GO:0055114	chr11	67186209	67205261	HGNC:411|MIM:601917|HPRD:03559	aldehyde dehydrogenase 3 family, member B2	protein-coding	-
ALDH4A1	0.478614	1.30353	1.02791	1.30266	0.364032	0.606544	0.461693	9.82548	8.76241	10.2079	9.86519	9.14387	8.75004	840	660	708	1026	690	381	ALDH4A1	3581	19197925	19229293	ALDH4|DKFZp779M035|P5CD|P5CDh	8659	ENSG00000159423	GO:0003842|GO:0004029|GO:0005739|GO:0005759|GO:0006560|GO:0006561|GO:0006562|GO:0009055|GO:0016491|GO:0055114	chr1	19070513	19101880	HGNC:406|MIM:606811|HPRD:06009	aldehyde dehydrogenase 4 family, member A1	protein-coding	-
ALDH5A1	170.157	10.1355	1	0.0287365	0.224902	4.88973	18.9448	0	7.41073	3.34135	0	2.28976	1.18872	0	258	6	0	6	2	ALDH5A1	5170	24495198	24537435	SSADH|SSDH	7915	ENSG00000112294	GO:0004777|GO:0005625|GO:0005739|GO:0006006|GO:0006083|GO:0006105|GO:0006536|GO:0006541|GO:0006650|GO:0006681|GO:0006749|GO:0007417|GO:0009450|GO:0016491|GO:0022904|GO:0042135|GO:0042803|GO:0046459|GO:0051289|GO:0055114	chr6	24603176	24645414	HGNC:408|MIM:610045|HPRD:08361	aldehyde dehydrogenase 5 family, member A1	protein-coding	+
ALDH6A1	2.44139	0.0629184	0.619786	0.00838165	0.225267	0.0330161	0.0232231	8.90564	10.1933	4.91527	8.21548	3.29479	2.76498	444	1779	18	327	12	6	ALDH6A1	4847	74524369	74551196	MGC40271|MMSADHA|MMSDH	4329	ENSG00000119711	GO:0000062|GO:0004491|GO:0005739|GO:0006210|GO:0006573|GO:0006574|GO:0016491|GO:0016790|GO:0018478|GO:0019484|GO:0019859|GO:0050873|GO:0055114	chr14	73596625	73620949	HGNC:7179|MIM:603178|HPRD:04416	aldehyde dehydrogenase 6 family, member A1	protein-coding	-
ALDH7A1	0.0114189	0.075536	0.64251	24.5419	1.88953	0.436167	0.222187	11.3382	4.88579	7.61153	10.7	9.50297	8.52956	2397	45	117	1830	885	327	ALDH7A1	4936	125877534	125931082	ATQ1|EPD|FLJ11738|FLJ92814|PDE	501	ENSG00000164904	GO:0004029|GO:0004043|GO:0005575|GO:0005634|GO:0005737|GO:0005739|GO:0005829|GO:0006081|GO:0007605|GO:0008802|GO:0016491|GO:0055114	chr5	125906817	125958981	HGNC:877|MIM:107323|HPRD:00124	aldehyde dehydrogenase 7 family, member A1	protein-coding	-
ALDH8A1	2.12244	1	1	0.471157	1	1	1	0	1.08572	0	0	0	0	0	3	0	0	0	0	ALDH8A1	2558	135238529	135271260	ALDH12|DJ352A20.2|DKFZp779D2315|MGC138650	64577	ENSG00000118514	GO:0001758|GO:0005622|GO:0005737|GO:0016491|GO:0042573|GO:0042574|GO:0042904|GO:0055114	chr6	135280222	135312953	HGNC:15471|MIM:606467|HPRD:06974	aldehyde dehydrogenase 8 family, member A1	protein-coding	-
ALDH9A1	0.747808	0.443497	0.486355	1.13742	1.66922	1.74886	1.52192	9.89095	9.47169	8.71794	8.85103	9.65744	9.45712	879	1079	252	508	985	622	ALDH9A1	2500	165631450	165667900	ALDH4|ALDH7|ALDH9|E3|TMABADH	223	ENSG00000143149	GO:0001822|GO:0001889|GO:0004029|GO:0005634|GO:0005737|GO:0005739|GO:0005829|GO:0006081|GO:0009437|GO:0015630|GO:0016491|GO:0019145|GO:0042136|GO:0042445|GO:0042803|GO:0043176|GO:0047105|GO:0051287|GO:0055114	chr1	163898073	163934524	HGNC:412|MIM:602733|HPRD:04109	aldehyde dehydrogenase 9 family, member A1	protein-coding	-
ALDOA	1.06144	2.94614	0.947479	1.40221	0.925045	1.57087	2.87637	14.7226	14.8086	16.2814	14.6448	15.2963	16.169	25030	43610	47680	28180	49080	65205	ALDOA	3223	30064412	30081741	ALDA|GSD12|MGC10942|MGC17716|MGC17767	226	ENSG00000149925	GO:0003779|GO:0004332|GO:0005515|GO:0006000|GO:0006096|GO:0006754|GO:0006941|GO:0007015|GO:0008092|GO:0008360|GO:0015629|GO:0015631|GO:0016829|GO:0030388|GO:0031674|GO:0042802|GO:0046716|GO:0070061|GO:0070062	chr16	29971992	29989236	HGNC:414|MIM:103850|HPRD:00070	aldolase A, fructose-bisphosphate	protein-coding	+
ALDOB	1	1	1	1	1	1	1	0	0	0	0	0	0	0	0	0	0	0	0	ALDOB	2426	104182843	104198062	ALDB|ALDO2	229	ENSG00000136872	GO:0001889|GO:0004332|GO:0005515|GO:0005634|GO:0005737|GO:0005764|GO:0005792|GO:0005815|GO:0005829|GO:0005886|GO:0006000|GO:0006094|GO:0006096|GO:0006116|GO:0008092|GO:0009743|GO:0009750|GO:0010043|GO:0014070|GO:0016829|GO:0030388|GO:0030867|GO:0030868|GO:0031210|GO:0031668|GO:0032781|GO:0032869|GO:0034451|GO:0042493|GO:0042594|GO:0042802|GO:0043200|GO:0043434|GO:0046688|GO:0048471|GO:0051117|GO:…	chr9	103222663	103237883	HGNC:417|MIM:612724|HPRD:01972	aldolase B, fructose-bisphosphate	protein-coding	-
ALDOC	1	10.1358	150.976	35.2422	0.0986599	0.233429	0.000833926	0	0	3.34139	7.23817	5.13923	0	0	0	6	166	43	0	ALDOC	1651	26900134	26903951	ALDC	230	ENSG00000109107	GO:0001666|GO:0004332|GO:0005515|GO:0005737|GO:0005739|GO:0005856|GO:0006000|GO:0006096|GO:0006915|GO:0007568|GO:0008092|GO:0010243|GO:0014070|GO:0016829|GO:0030388|GO:0030424|GO:0031100|GO:0051289|GO:0051290	chr17	23924260	23928078	HGNC:418|MIM:103870|HPRD:02386	aldolase C, fructose-bisphosphate	protein-coding	-
ALG1	0.848211	1.68403	0.0965736	1.23614	1.51385	10.8571	26.2729	8.18809	7.95058	8.94001	4.81586	8.25642	9.53823	270	376	294	31	373	658	ALG1	3934	5121811	5137380	CDG1K|HMAT1|HMT-1|HMT1	56052	ENSG00000033011	GO:0000030|GO:0004578|GO:0005783|GO:0005789|GO:0006486|GO:0009058|GO:0009103|GO:0016020|GO:0016021|GO:0016757	chr16	5061811	5077379	HGNC:18294|MIM:605907|HPRD:10437	asparagine-linked glycosylation 1, beta-1,4-mannosyltransferase homolog (S. cerevisiae)	protein-coding	+
ALG10	1	1	1	1	1	1	1	0	0	0	0	0	0	0	0	0	0	0	0	ALG10	3127	34175217	34181236	DIE2|FLJ14751|KCR1	84920	ENSG00000139133	GO:0005783|GO:0005789|GO:0016020|GO:0016021|GO:0016758	chr12	34066483	34072503	HGNC:23162|MIM:603313	asparagine-linked glycosylation 10, alpha-1,2-glucosyltransferase homolog (S. pombe)	protein-coding	+
ALG10B	239.952	3.44315	3.62203	0.0041675	0.290432	0.276088	0.0334773	0	7.9066	1.78373	1.8568	0	0	0	364	2	4	0	0	ALG10B	10074	38710558	38723528	ALG10|KCR1	144245	ENSG00000175548	GO:0005886|GO:0016021|GO:0016758	chr12	36996824	37009795	HGNC:31088|HPRD:11923	asparagine-linked glycosylation 10, alpha-1,2-glucosyltransferase homolog B (yeast)	protein-coding	+
ALG11	0.965841	0.0188222	1.5441	2.73296	32.7165	1.70948	0.398906	8.49064	8.4405	2.75922	9.11741	9.89096	7.79117	333	528	4	611	1158	196	ALG11	2565	52586524	52603780	GT8|KIAA0266|UTP14C	440138	ENSG00000136112	GO:0005515|GO:0009058|GO:0016020|GO:0016021|GO:0016757	chr13	51484524	51501781	HGNC:32456|HPRD:11265	asparagine-linked glycosylation 11, alpha-1,2-mannosyltransferase homolog (yeast)	protein-coding	+
ALG12	56.9953	1.7767	1	0.0175453	0.562842	1	1	0	5.83277	0.829198	0	0	0	0	86	1	0	0	0	ALG12	2373	50296855	50312106	CDG1G|ECM39|MGC111358|MGC3136|PP14673|hALG12	79087	ENSG00000182858	GO:0000009|GO:0005783|GO:0006457|GO:0006487|GO:0006488|GO:0006506|GO:0016020|GO:0016021|GO:0016757|GO:0031227	chr22	48682857	48698110	HGNC:19358|MIM:607144|HPRD:06189	asparagine-linked glycosylation 12, alpha-1,6-mannosyltransferase homolog (S. cerevisiae)	protein-coding	-
ALG13	0.335775	0.364043	0.001556	2.50765	0.8115	541.134	1508.36	9.32794	7.75351	7.87012	0	9.07984	7.56879	595	328	140	0	660	168	ALG13	7005	110924347	111003875	CXorf45|FLJ23018|FLJ31785|GLT28D1|MDS031|MGC12423|YGL047W	79868	ENSG00000101901	GO:0004577|GO:0005783|GO:0005975|GO:0016758|GO:0030246|GO:0030259	chrX	110811069	110818680	HGNC:30881|MIM:300776|HPRD:06542	asparagine-linked glycosylation 13 homolog (S. cerevisiae)	protein-coding	+
ALG14	5.23895	0.0449559	8.15052	0.529773	0.196105	0.340525	0.000136213	6.82564	9.21492	2.3503	9.85254	8.29837	0	105	903	3	1017	384	0	ALG14	1094	95448280	95538507	MGC19780	199857	ENSG00000172339	GO:0005783|GO:0005789|GO:0016020|GO:0016021	chr1	95220867	95311095	HGNC:28287|MIM:612866|HPRD:14466	asparagine-linked glycosylation 14 homolog (S. cerevisiae)	protein-coding	-
ALG1L	43.689	1	16.3661	0.0228891	1	0.0611019	0.00763828	0	5.4492	0	4.03264	0	0	0	66	0	18	0	0	ALG1L	921	125648119	125655887	ALG1L1	200810	ENSG00000189366	GO:0016757	chr3	127130808	127138577	HGNC:33721|HPRD:18574	asparagine-linked glycosylation 1-like	protein-coding	-
ALG1L2	1	1	1	1	1	1	1	0	0	0	0	0	0	0	1	0	0	1	0	ALG1L2	969	129800675	129817233		644974	ENSG00000225547	GO:0009058|GO:0016757	chr3	131283364	131299922	HGNC:37258	asparagine-linked glycosylation 1-like 2	protein-coding	+
ALG1L9P	1.42113	1	1	0.703667	1	1	1	0	0.507036	0	0	0	0	0	2	0	0	0	0		3870	71505410	71524905
ALG2	1.91379	0.972575	1.39197	1.13877	0.529699	1.56567	0.370151	9.7406	10.677	9.70048	10.2177	10.8645	8.78373	792	2488	498	1310	2274	390	ALG2	2989	101978708	101984246	CDGIi|FLJ14511|NET38|hALPG2	85365	ENSG00000119523	GO:0000033|GO:0005515|GO:0005624|GO:0005634|GO:0005737|GO:0006488|GO:0009058|GO:0016020|GO:0016021|GO:0016757|GO:0033577|GO:0043495|GO:0046982|GO:0047485|GO:0048306|GO:0048471|GO:0051592	chr9	101018528	101024067	HGNC:23159|MIM:607905|HPRD:09716	asparagine-linked glycosylation 2, alpha-1,3-mannosyltransferase homolog (S. cerevisiae)	protein-coding	-
ALG3	4.24545	8.82685	3.41786	1.30922	0.603513	1.62623	1.55851	8.13366	10.2196	11.2756	9.90676	10.6083	10.547	260	1812	1484	1056	1904	1324	ALG3	1833	183960118	183967313	CDGS4|D16Ertd36e|NOT56L|Not56	10195	ENSG00000214160	GO:0000033|GO:0004584|GO:0005783|GO:0005789|GO:0006486|GO:0016020|GO:0016021|GO:0016758	chr3	185442811	185450007	HGNC:23056|MIM:608750|HPRD:03067	asparagine-linked glycosylation 3, alpha-1,3- mannosyltransferase homolog (S. cerevisiae)	protein-coding	-
ALG5	1.19505	1.34263	0.744748	1.20308	1.34325	1.9305	2.4214	10.46	10.717	10.885	10.0348	10.9838	11.3108	1304	2558	1132	1154	2470	2248	ALG5	1213	37523909	37573504	RP11-421P11.2|bA421P11.2	29880	ENSG00000120697	GO:0004576|GO:0004581|GO:0005783|GO:0005789|GO:0006486|GO:0007368|GO:0016020|GO:0016021|GO:0016757	chr13	36421910	36471504	HGNC:20266|MIM:604565|HPRD:05193	asparagine-linked glycosylation 5, dolichyl-phosphate beta-glucosyltransferase homolog (S. cerevisiae)	protein-coding	-
ALG6	37.8163	1	8.17442	0.0264436	1	0.122333	0.0151608	0	5.24094	0	3.03112	0	0	0	57	0	9	0	0	ALG6	3371	63833262	63904233		29929	ENSG00000088035	GO:0005575|GO:0005783|GO:0005789|GO:0006487|GO:0016020|GO:0016021|GO:0046527	chr1	63605849	63676820	HGNC:23157|MIM:604566|HPRD:05194	asparagine-linked glycosylation 6, alpha-1,3-glucosyltransferase homolog (S. cerevisiae)	protein-coding	+
ALG8	0.580188	4.30109	5.43027	5.7434	0.908233	0.613644	0.719421	7.11137	6.32596	9.21607	9.55239	8.84787	9.0772	128	122	356	826	562	478	ALG8	1743	77811989	77850699	CDG1H|MGC2840	79053	ENSG00000159063	GO:0000033|GO:0005783|GO:0005789|GO:0006487|GO:0016020|GO:0016021|GO:0016758	chr11	77489636	77528347	HGNC:23161|MIM:608103|HPRD:10480	asparagine-linked glycosylation 8, alpha-1,3-glucosyltransferase homolog (S. cerevisiae)	protein-coding	-
ALG9	1.30963	5.17942	0.897586	0.202757	0.00337871	0.295835	0.0199539	8.01818	8.40734	10.391	7.8623	6.10516	2.18166	240	516	804	256	84	4	ALG9	6665	111652920	111742305	CDG1L|DIBD1|DKFZp586M2420|FLJ21845|LOH11CR1J	79796	ENSG00000086848	GO:0005783|GO:0006506|GO:0016020|GO:0016021|GO:0016757|GO:0031227	chr11	111158129	111247515	HGNC:15672|MIM:606941|HPRD:09504	asparagine-linked glycosylation 9, alpha-1,2-mannosyltransferase homolog (S. cerevisiae)	protein-coding	-
ALK	1	1	1	1	1	1	1	0	0	0	0	0	0	0	0	0	0	0	0	ALK	6265	29415641	30144477	CD246|NBLST3|TFG/ALK	238	ENSG00000171094	GO:0000166|GO:0004714|GO:0004872|GO:0005515|GO:0005524|GO:0005887|GO:0007169|GO:0007399|GO:0016020|GO:0016310|GO:0016740|GO:0046777	chr2	29269144	29997936	HGNC:427|MIM:105590|HPRD:00104	anaplastic lymphoma receptor tyrosine kinase	protein-coding	-
ALKBH1	1	1	1	28.0845	1	28.0845	1	0	0	0	0	4.8117	0	0	0	0	0	34	0	ALKBH1	2585	78138750	78174356	ABH|ABH1|ALKBH|alkB|hABH	8846	ENSG00000100601	GO:0001701|GO:0001764|GO:0001890|GO:0003906|GO:0005515|GO:0005634|GO:0005719|GO:0005739|GO:0006281|GO:0006307|GO:0008198|GO:0010468|GO:0016491|GO:0016702|GO:0016829|GO:0030154|GO:0031175|GO:0042056|GO:0042245|GO:0043526|GO:0046872|GO:0048589|GO:0070579|GO:0070989|GO:0080111	chr14	77208502	77244109	HGNC:17911|MIM:605345	alkB, alkylation repair homolog 1 (E. coli)	protein-coding	-
ALKBH2	845.969	8.4509	1	0.0968825	0.670728	81.9597	45.8621	0	9.72446	3.07911	0	6.35684	2.50291	0	1285	5	0	100	5	ALKBH2	1197	109525994	109531293	ABH2|FLJ99103|MGC90512	121642	ENSG00000189046	GO:0003684|GO:0005634|GO:0005654|GO:0006307|GO:0008198|GO:0010302|GO:0016491|GO:0016702|GO:0035511|GO:0043734|GO:0046872|GO:0051747|GO:0070989|GO:0080111	chr12	108010376	108015676	HGNC:32487|MIM:610602|HPRD:14712	alkB, alkylation repair homolog 2 (E. coli)	protein-coding	-
ALKBH3	1.00386	0.00924182	0.975463	1.08268	0.652508	1.1142	0.0067682	7.57065	7.5762	0.813042	7.53481	7.69081	0.19711	176	290	1	204	252	1	ALKBH3	1569	43902358	43941825	ABH3|DEPC-1|DEPC1|FLJ43614|MGC118790|MGC118792|MGC118793|PCA1	221120	ENSG00000166199	GO:0003684|GO:0005634|GO:0005654|GO:0005737|GO:0005739|GO:0006281|GO:0006307|GO:0008198|GO:0010302|GO:0016491|GO:0016702|GO:0031418|GO:0035552|GO:0043734|GO:0046872|GO:0051747|GO:0055114	chr11	43858933	43898401	HGNC:30141|MIM:610603|HPRD:16793	alkB, alkylation repair homolog 3 (E. coli)	protein-coding	+
ALKBH3-AS1	1	1	1	1	1	1	1	0	0	0	0	0	0	0	0	0	0	0	0		1927	43930840	43942494
ALKBH4	3.55287	0.0727512	3.58615	0.164195	0.195748	0.162671	0.00049992	6.13382	7.9628	2.35293	7.97626	5.35628	0	65	379	3	277	50	0	ALKBH4	2121	102096668	102105321	ABH4|FLJ20013	54784	ENSG00000160993	GO:0005634|GO:0005737|GO:0016491|GO:0016702|GO:0046872|GO:0055114	chr7	101883673	101892326	HGNC:21900|MIM:613302|HPRD:07875	alkB, alkylation repair homolog 4 (E. coli)	protein-coding	-
ALKBH5	2.60252	1.22319	0.572154	1.53272	0.767609	6.97178	1.64062	9.01213	10.392	9.30277	8.2066	11.0081	8.92122	478	2042	378	325	2512	429	ALKBH5	3433	18086868	18113267	ABH5|FLJ20308|OFOXD|OFOXD1	54890	ENSG00000091542	GO:0016020|GO:0016021|GO:0016491|GO:0016702|GO:0046872|GO:0055114	chr17	18027592	18053992	HGNC:25996|MIM:613303|HPRD:08621	alkB, alkylation repair homolog 5 (E. coli)	protein-coding	+
ALKBH6	0.916165	0.0118764	0.259099	0.248736	95.9313	0.879524	4.39579	10.3146	10.1882	3.91881	8.36614	8.18094	10.5027	1179	1773	9	363	354	1284	ALKBH6	1060	36500019	36505145	ABH6|MGC15677	84964	ENSG00000181392|ENSG00000239382	GO:0005634|GO:0005737|GO:0016491|GO:0016702|GO:0046872|GO:0055114	chr19	41191862	41196981	HGNC:28243|MIM:613304|HPRD:17510	alkB, alkylation repair homolog 6 (E. coli)	protein-coding	-
ALKBH7	0.246191	1.69576	0.52751	1.27142	0.537165	0.593377	1.72645	9.36626	7.34411	10.1282	8.44353	7.69055	9.23162	611	247	670	383	252	532	ALKBH7	1331	6372445	6375261	ABH7|MGC10974|SPATA11|UNQ6002	84266	ENSG00000125652	GO:0005576|GO:0005634|GO:0005737|GO:0005739|GO:0016491|GO:0016702|GO:0046872|GO:0055114	chr19	6323444	6326040	HGNC:21306|MIM:613305|HPRD:15425	alkB, alkylation repair homolog 7 (E. coli)	protein-coding	+
ALKBH8	0.599698	0.00619815	0.062435	0.197679	162.849	1.89874	16.1053	9.11119	8.3735	1.77724	5.10969	6.03473	9.12463	512	504	2	38	80	494	ALKBH8	4067	107373454	107436461	ABH8|FLJ38204|MGC10235	91801	ENSG00000137760	GO:0000166|GO:0003723|GO:0005515|GO:0005634|GO:0005737|GO:0005829|GO:0006974|GO:0008168|GO:0016300|GO:0016491|GO:0016740|GO:0030488|GO:0046872|GO:0055114	chr11	106878663	106941671	HGNC:25189|MIM:613306|HPRD:14287	alkB, alkylation repair homolog 8 (E. coli)	protein-coding	-
ALLC	1	1	1	1	1	1	1	0	0	0	0	0	0	0	0	0	0	0	0	ALLC	1444	3705787	3750260	ALC	55821	ENSG00000151360	GO:0004037|GO:0016787	chr2	3683661	3728135	HGNC:17377|MIM:612396|HPRD:10642	allantoicase	protein-coding	+
ALMS1	2.6646	0.015431	0.015431	0.00579109	1	1	1	6.01803	7.43195	0	0	0	0	60	262	0	0	0	0	ALMS1	12922	73612887	73837046	ALSS|DKFZp686A118|DKFZp686D1828|KIAA0328	7840	ENSG00000116127	GO:0000922|GO:0003674|GO:0005737|GO:0005813|GO:0005829|GO:0005856|GO:0005929|GO:0005932|GO:0006629|GO:0006641|GO:0006915|GO:0007286|GO:0007601|GO:0007605|GO:0008150|GO:0019722|GO:0042384|GO:0042593|GO:0042632|GO:0045598|GO:0046548|GO:0048589|GO:0050673|GO:0050896	chr2	73466394	73690554	HGNC:428|MIM:606844|HPRD:06023	Alstrom syndrome 1	protein-coding	+
ALMS1-IT1	0.00729523	0.00729523	0.00729523	1	1	1	1	7.09883	0	0	0	0	0	127	0	0	0	0	0		1761	73684231	73686604
ALMS1P	1	1	1	1	1	1	1	0	0	0	0	0	0	0	0	0	0	0	0	ALMS1P	1592	73872047	73912694	ALMS1L	200420			chr2	73725554	73766200	HGNC:29586|HPRD:11245	Alstrom syndrome 1 pseudogene	pseudo	+
ALOX12	1	1	1	1	1	1	1	0	0	0	0	0	0	0	0	0	0	0	0	ALOX12	2358	6899385	6914055	12-LOX|12S-LOX|LOG12	239	ENSG00000108839	GO:0004052|GO:0005506|GO:0005515|GO:0005737|GO:0005829|GO:0006800|GO:0006916|GO:0006928|GO:0008284|GO:0010595|GO:0010628|GO:0016165|GO:0016491|GO:0019370|GO:0019395|GO:0030307|GO:0031342|GO:0031343|GO:0042383|GO:0042554|GO:0043065|GO:0043280|GO:0045603|GO:0045785|GO:0046872|GO:0047977|GO:0051789|GO:0051901|GO:0055114	chr17	6840108	6854779	HGNC:429|MIM:152391|HPRD:01066	arachidonate 12-lipoxygenase	protein-coding	+
ALOX12-AS1	1	1	1	66.6338	1	66.6338	1	0	0	0	0	6.05818	0	0	0	0	0	81	0		651	6888443	6915653
ALOX12B	1	1	1	1	1	1	1	0	0	0	0	0	0	0	1	0	0	0	0	ALOX12B	2502	7975955	7991021	12R-LOX	242	ENSG00000179477	GO:0004052|GO:0005506|GO:0006629|GO:0008544|GO:0016165|GO:0016491|GO:0019370|GO:0046872|GO:0055114	chr17	7916679	7931746	HGNC:430|MIM:603741|HPRD:04772	arachidonate 12-lipoxygenase, 12R type	protein-coding	-
ALOX12P2	1	1	1	1	1	1	1	0	0	0	0	0	0	0	0	0	0	0	0	ALOX12P2	2995	6756896	6803668	ALOX12E|MGC43625	245			chr17	6736039	6744392	HGNC:432	arachidonate 12-lipoxygenase pseudogene 2	pseudo	+
ALOX15	1	1	1	1	1	1	1	0	0	0	0	0	0	0	0	0	0	0	0	ALOX15	2684	4534215	4544960	15-LOX-1|15LOX-1	246	ENSG00000161905	GO:0004052|GO:0005506|GO:0005737|GO:0005829|GO:0006629|GO:0006954|GO:0016165|GO:0016491|GO:0019369|GO:0019370|GO:0019372|GO:0030282|GO:0046872|GO:0047977|GO:0050473|GO:0055114	chr17	4480963	4491709	HGNC:433|MIM:152392|HPRD:01067	arachidonate 15-lipoxygenase	protein-coding	-
ALOX15B	1	1	1	2.55135	1	2.55135	1	0	0	0	0	1.35126	0	0	0	0	0	3	0	ALOX15B	2715	7942359	7952451	15-LOX-2	247	ENSG00000179593	GO:0005506|GO:0005622|GO:0005737|GO:0006629|GO:0006631|GO:0006917|GO:0008285|GO:0016165|GO:0016491|GO:0019370|GO:0030336|GO:0030850|GO:0030856|GO:0045786|GO:0045926|GO:0046872|GO:0050473|GO:0055114	chr17	7883083	7893176	HGNC:434|MIM:603697|HPRD:04739	arachidonate 15-lipoxygenase, type B	protein-coding	+
ALOX15P1	1	1	1	1	1	1	1	0	0	0	0	0	0	0	0	0	0	0	0	ALOX15P1	672	6561039	6564701	ALOX15P	342531			chr17	6501244	6505472	HGNC:13742	arachidonate 15-lipoxygenase pseudogene 1	pseudo	+
ALOX5	1	1	1	1	1	1	1	0	0	0	0	0	0	0	0	0	0	0	0	ALOX5	2561	45869625	45941567	5-LO|5-LOX|5LPG|LOG5|MGC163204	240	ENSG00000012779	GO:0002540|GO:0004051|GO:0005506|GO:0005515|GO:0005625|GO:0005634|GO:0005635|GO:0005641|GO:0005737|GO:0005829|GO:0006691|GO:0006954|GO:0007584|GO:0016020|GO:0016165|GO:0016363|GO:0016491|GO:0019369|GO:0019370|GO:0019372|GO:0030425|GO:0031965|GO:0042383|GO:0045907|GO:0046872|GO:0055114	chr10	45189635	45261569	HGNC:435|MIM:152390|HPRD:01065	arachidonate 5-lipoxygenase	protein-coding	+
ALOX5AP	1	1	1	1	1	1	1	0	0	0	0	0	0	0	0	0	0	0	0	ALOX5AP	1270	31287616	31338565	FLAP	241	ENSG00000132965	GO:0002540|GO:0004051|GO:0005515|GO:0005634|GO:0005635|GO:0005783|GO:0005789|GO:0008047|GO:0016020|GO:0016021|GO:0019370|GO:0019372|GO:0019899|GO:0031965|GO:0042803|GO:0046982|GO:0047485|GO:0050544|GO:0070207|GO:0071277	chr13	30207669	30236556	HGNC:436|MIM:603700|HPRD:04742	arachidonate 5-lipoxygenase-activating protein	protein-coding	+
ALOXE3	1	1	1	1	1	1	1	0	0	0	0	0	0	0	0	0	0	0	0	ALOXE3	3454	7999219	8022234	E-LOX|MGC119694|MGC119695|MGC119696|eLOX3	59344	ENSG00000179148	GO:0005506|GO:0016165|GO:0016491|GO:0019370|GO:0046872|GO:0055114	chr17	7939943	7962959	HGNC:13743|MIM:607206|HPRD:06231	arachidonate lipoxygenase 3	protein-coding	-
ALPI	1	1	1	1	1	1	1	0	0	0	0	0	0	0	0	0	0	0	0	ALPI	3274	233320823	233325455	IAP	248	ENSG00000163295	GO:0004035|GO:0005515|GO:0005886|GO:0016020|GO:0016021|GO:0016310|GO:0016787|GO:0031225|GO:0046872	chr2	233029077	233032986	HGNC:437|MIM:171740|HPRD:01376	alkaline phosphatase, intestinal	protein-coding	+
ALPK1	0.659124	0.0128561	15.3923	0.0195048	1	0.000835227	0.000105188	6.2814	5.68002	0	10.2255	0	0	72	78	0	1317	0	0	ALPK1	5412	113218500	113363764	8430410J10Rik|FLJ22670|KIAA1527|LAK	80216	ENSG00000073331	GO:0004674|GO:0005524|GO:0006468|GO:0016301|GO:0016740	chr4	113437948	113583213	HGNC:20917|MIM:607347|HPRD:09554	alpha-kinase 1	protein-coding	+
ALPK2	0.588615	1.04931	0.808413	1.21073	0.70848	0.881547	0.919593	10.392	9.6274	10.4614	10.0852	9.90328	9.96425	1244	1202	844	1195	1168	884	ALPK2	7300	56148483	56296189	FLJ34875|FLJ43253|HAK	115701	ENSG00000198796	GO:0004674|GO:0005524|GO:0006468|GO:0016301|GO:0016740	chr18	54299462	54447169	HGNC:20565|HPRD:11019	alpha-kinase 2	protein-coding	-
ALPK3	1	1	1	1	1	1	1	0	0	0	0	0	0	0	0	0	0	0	0	ALPK3	10917	85359912	85416713	FLJ12881|FLJ21176|KIAA1330|MAK|MIDORI	57538	ENSG00000136383	GO:0004674|GO:0005524|GO:0005634|GO:0006468|GO:0007275|GO:0007507|GO:0016301|GO:0016740	chr15	83160915	83217715	HGNC:17574|HPRD:11365	alpha-kinase 3	protein-coding	+
ALPL	1	1	1	1	1	1	1	0	0	0	0	0	0	0	0	0	0	0	0	ALPL	2596	21835859	21904905	AP-TNAP|APTNAP|FLJ40094|FLJ93059|HOPS|MGC161443|MGC167935|TNAP|TNSALP	249	ENSG00000162551	GO:0001501|GO:0004035|GO:0005615|GO:0005886|GO:0016021|GO:0016787|GO:0031214|GO:0031225|GO:0032496|GO:0033280|GO:0046677|GO:0046872|GO:0051384|GO:0071529	chr1	21708445	21777491	HGNC:438|MIM:171760|HPRD:01377	alkaline phosphatase, liver/bone/kidney	protein-coding	+
ALPP	1	1	1	1	1.09847	1	9.97241	0	0	0	0	0	0.135491	0	0	0	0	0	1	ALPP	2971	233243245	233247599	ALP|FLJ61142|PALP|PLAP	250	ENSG00000163283	GO:0004035|GO:0005886|GO:0009986|GO:0016021|GO:0016787|GO:0031225|GO:0046872	chr2	232951592	232955843	HGNC:439|MIM:171800	alkaline phosphatase, placental	protein-coding	+
ALPPL2	1	1	1	1	1	1	1	0	0	0	0	0	0	0	0	0	0	0	0	ALPPL2	2494	233271553	233275424	ALPG|ALPPL|GCAP	251	ENSG00000163286	GO:0004035|GO:0005886|GO:0016020|GO:0016310|GO:0016787|GO:0031225|GO:0046872	chr2	232979796	232983669	HGNC:441|MIM:171810|HPRD:01380	alkaline phosphatase, placental-like 2	protein-coding	+
ALS2	0.234729	0.00916667	0.133182	9.83388	1.14701	17.3319	0.0856118	6.76939	4.67845	0	3.86086	7.97621	0.197873	101	39	0	16	307	1	ALS2	8341	202564987	202645895	ALS2CR6|ALSJ|FLJ31851|IAHSP|KIAA1563|MGC87187|PLSJ	57679	ENSG00000003393	GO:0001662|GO:0001701|GO:0001726|GO:0001881|GO:0005085|GO:0005087|GO:0005515|GO:0005622|GO:0005737|GO:0005769|GO:0005792|GO:0005813|GO:0005829|GO:0006979|GO:0007032|GO:0007409|GO:0007528|GO:0007626|GO:0008104|GO:0008219|GO:0014069|GO:0016020|GO:0016050|GO:0016197|GO:0017112|GO:0017137|GO:0019717|GO:0030027|GO:0030424|GO:0030425|GO:0030426|GO:0030676|GO:0032313|GO:0032855|GO:0035022|GO:0035023|GO:…	chr2	202273232	202354140	HGNC:443|MIM:606352|HPRD:05893	amyotrophic lateral sclerosis 2 (juvenile)	protein-coding	-
ALS2CL	1	1	1	1	506.072	1	4020.64	0	0	0	0	0	8.9832	0	0	0	0	0	448	ALS2CL	5612	46710486	46735194	DKFZp686P238|MGC129698|RN49018	259173	ENSG00000178038	GO:0005089|GO:0005096|GO:0005622|GO:0005737|GO:0007032|GO:0008104|GO:0016023|GO:0017137|GO:0035023|GO:0042802	chr3	46685489	46710198	HGNC:20605|MIM:612402|HPRD:10643	ALS2 C-terminal like	protein-coding	-
ALS2CR11	1	1	1	1	1	1	1	0	0	0	0	0	0	0	0	0	0	0	0	ALS2CR11	7407	202352145	202483905	DKFZp686H0636|FLJ25351|FLJ40332	151254	ENSG00000155754		chr2	202060392	202192150	HGNC:14438|HPRD:08687	amyotrophic lateral sclerosis 2 (juvenile) chromosome region, candidate 11	protein-coding	-
ALS2CR12	1	1	1	1	1	1	1	0	0	0	0	0	0	0	0	0	0	0	0	ALS2CR12	2345	202152995	202222121		130540	ENSG00000155749	GO:0003674|GO:0005515|GO:0005575|GO:0005737|GO:0043087	chr2	201861392	201930346	HGNC:14439|HPRD:12444	amyotrophic lateral sclerosis 2 (juvenile) chromosome region, candidate 12	protein-coding	-
ALX1	1	1	1	1	1	1	1	0	0	0	0	0	0	0	0	0	0	0	0	ALX1	1293	85674037	85695561	CART1|FND3	8092	ENSG00000180318	GO:0000122|GO:0001502|GO:0001843|GO:0003700|GO:0003714|GO:0005515|GO:0005634|GO:0005667|GO:0006355|GO:0006366|GO:0007275|GO:0007420|GO:0009952|GO:0014031|GO:0016563|GO:0030326|GO:0043565|GO:0045944|GO:0046982|GO:0048704|GO:0060021	chr12	84198167	84219692	HGNC:1494|MIM:601527|HPRD:03316	ALX homeobox 1	protein-coding	+
ALX3	1	1	1	1	1	1	1	0	0	0	0	0	0	0	0	0	0	0	0	ALX3	1478	110602998	110613322	MGC138212|MGC141988	257	ENSG00000156150	GO:0003700|GO:0005634|GO:0006355|GO:0007389|GO:0030528|GO:0035115|GO:0035116|GO:0042981|GO:0043565|GO:0048704	chr1	110404520	110414845	HGNC:449|MIM:606014|HPRD:16190	ALX homeobox 3	protein-coding	-
ALX4	0.00954935	0.00954935	0.00954935	1	51.9627	1	413.731	6.71038	0	0	0	0	5.69941	97	0	0	0	0	46	ALX4	5466	44282279	44331716	FND2|KIAA1788	60529	ENSG00000052850	GO:0001501|GO:0001942|GO:0003677|GO:0003700|GO:0005515|GO:0005634|GO:0005667|GO:0007389|GO:0007517|GO:0009791|GO:0009952|GO:0030528|GO:0035108|GO:0035115|GO:0035116|GO:0042733|GO:0042981|GO:0043565|GO:0045944|GO:0046982|GO:0048565|GO:0048704|GO:0060021	chr11	44242734	44288292	HGNC:450|MIM:605420|HPRD:05661	ALX homeobox 4	protein-coding	-
ALYREF	0.553428	2.02671	0.791363	2.18388	0.708066	1.52726	1.81326	10.3686	9.51509	11.3878	10.031	10.642	10.8897	1224	1112	1604	1151	1949	1679		1097	79845712	79849462
AMACR	76.9797	1	121.821	0.0129904	169.456	0.00820879	1.39113	0	6.26641	0	6.92861	0	7.40477	0	117	0	134	0	150	AMACR	3352	33987092	34008220	CBAS4|RACE|RM	23600	ENSG00000082196|ENSG00000242110	GO:0005739|GO:0005777|GO:0008111|GO:0016853	chr5	34022850	34043977	HGNC:451|MIM:604489|HPRD:05134	alpha-methylacyl-CoA racemase	protein-coding	-
AMBN	1	1	1	1	1	1	1	0	0	0	0	0	0	0	0	0	0	0	0	AMBN	2002	71457976	71473004		258	ENSG00000178522	GO:0005576|GO:0005578|GO:0007155|GO:0008083|GO:0008283|GO:0030282|GO:0030345|GO:0042475	chr4	71492590	71507593	HGNC:452|MIM:601259|HPRD:03160	ameloblastin (enamel matrix protein)	protein-coding	+
AMBP	1	1	1	1	1	1	1	0	0	0	0	0	0	0	0	0	0	0	0	AMBP	1433	116822409	116840752	A1M|EDC1|HCP|HI30|IATIL|ITI|ITIL|ITILC|UTI	259	ENSG00000106927	GO:0004867|GO:0005215|GO:0005576|GO:0005792|GO:0005886|GO:0007155|GO:0007565|GO:0018298|GO:0019855|GO:0019862|GO:0020037|GO:0030414|GO:0042167|GO:0042803|GO:0044419|GO:0046329|GO:0046904|GO:0050777	chr9	115862229	115880573	HGNC:453|MIM:176870|HPRD:01467	alpha-1-microglobulin/bikunin precursor	protein-coding	-
AMBRA1	97.2402	0.230893	63.8032	1.53413	447.478	2.33811	1.61902	2.11471	8.71819	0	8.11026	9.3356	8.80567	4	640	0	304	788	396	AMBRA1	5816	46417963	46615619	DCAF3|FLJ20294|KIAA1736|MGC33725|WDR94	55626	ENSG00000110497	GO:0005737|GO:0005776|GO:0006914|GO:0007275|GO:0007399|GO:0030154|GO:0031410	chr11	46374540	46569490	HGNC:25990|MIM:611359|HPRD:10975	autophagy/beclin-1 regulator 1	protein-coding	-
AMD1	1.73929	0.440794	0.498234	1.02213	2.66429	3.56816	2.35697	11.4201	12.2186	10.2383	10.415	12.2502	11.6521	2537	7243	723	1502	5942	2848	AMD1	3618	111135825	111216915	ADOMETDC|AMD|DKFZp313L1234|FLJ26964|SAMDC	262	ENSG00000123505	GO:0004014|GO:0005829|GO:0006597|GO:0008295|GO:0016829	chr6	111302680	111323606	HGNC:457|MIM:180980|HPRD:01622	adenosylmethionine decarboxylase 1	protein-coding	+
AMDHD1	0.00696384	0.00696384	0.00696384	59.8654	1	59.8654	1	7.1659	0	0	0	5.90365	0	133	0	0	0	73	0	AMDHD1	2136	96337072	96362370	MGC35366	144193	ENSG00000139344	GO:0005737|GO:0005829|GO:0006547|GO:0016812|GO:0019556|GO:0046872|GO:0050480	chr12	94861202	94886500	HGNC:28577|HPRD:14605	amidohydrolase domain containing 1	protein-coding	+
AMDHD2	0.49797	3.07955	0.134226	2.37092	0.768435	8.79598	17.5844	8.56659	7.56073	10.1893	5.66933	8.80617	9.80931	351	287	699	56	546	794	AMDHD2	2283	2570364	2580955		51005	ENSG00000162066	GO:0005975|GO:0006044|GO:0008448|GO:0016810	chr16	2510364	2519732	HGNC:24262|HPRD:13034	amidohydrolase domain containing 2	protein-coding	+
AMELX	1	1	1	1	1	1	1	0	0	0	0	0	0	0	0	0	0	0	0	AMELX	835	11311534	11318881	AIH1|ALGN|AMG|AMGL|AMGX	265	ENSG00000125363	GO:0001649|GO:0001837|GO:0002062|GO:0005515|GO:0005576|GO:0005578|GO:0005634|GO:0007155|GO:0007165|GO:0007275|GO:0008083|GO:0008283|GO:0030345|GO:0031214|GO:0032967|GO:0034505|GO:0042475|GO:0042802|GO:0043231|GO:0043498|GO:0044420|GO:0046848|GO:0050801|GO:0070166|GO:0070172	chrX	11221454	11228802	HGNC:461|MIM:300391|HPRD:02313	amelogenin, X-linked	protein-coding	+
AMELY	1	1	1	1	1	1	1	0	0	0	0	0	0	0	0	0	0	0	0	AMELY	802	6733960	6742068	AMGL|AMGY	266	ENSG00000099721	GO:0005576|GO:0005578|GO:0005634|GO:0007275|GO:0030345|GO:0031214|GO:0043231|GO:0044420	chrY	6793959	6802068	HGNC:462|MIM:410000|HPRD:02462	amelogenin, Y-linked	protein-coding	-
AMER1	129.372	3.44892	1	0.0441276	0.289946	5.70888	1	0	7.01538	1.78614	0	2.51321	0	0	196	2	0	7	0		8443	63404998	63425624
AMER2	2.72838	1	1.82585	0.366518	1	0.547689	0.0647857	0	1.44804	0	0.868571	0	0	0	4	0	2	0	0		10605	25735818	25746421
AMER3	0.594383	0.230742	0.230742	0.388203	76.6957	1	611.124	2.11565	1.36512	0	0	0	6.26107	4	4	0	0	0	68		6474	131513078	131525707
AMFR	0.802199	0.357626	0.849376	1.16199	2.98867	1.09745	1.25832	10.0316	9.71362	8.54811	9.79606	9.93021	10.1276	969	1276	224	978	1190	990	AMFR	3600	56395365	56459450	GP78|RNF45	267	ENSG00000159461	GO:0000209|GO:0000299|GO:0004842|GO:0004872|GO:0005515|GO:0005783|GO:0005789|GO:0006511|GO:0006928|GO:0007165|GO:0008270|GO:0016020|GO:0016021|GO:0016874|GO:0030176|GO:0030433|GO:0030968|GO:0046872|GO:0051259	chr16	54952865	55016945	HGNC:463|MIM:603243|HPRD:09130	autocrine motility factor receptor	protein-coding	-
AMH	1	1	1	28.0845	1	28.0845	1	0	0	0	0	4.8117	0	0	0	0	0	34	0	AMH	2018	2249114	2252072	MIF|MIS	268	ENSG00000104899	GO:0001546|GO:0001655|GO:0001880|GO:0005102|GO:0005160|GO:0005179|GO:0005576|GO:0005615|GO:0005737|GO:0007267|GO:0007506|GO:0007530|GO:0007548|GO:0007568|GO:0008083|GO:0014070|GO:0030154|GO:0042493|GO:0051092	chr19	2200113	2203072	HGNC:464|MIM:600957|HPRD:02979	anti-Mullerian hormone	protein-coding	+
AMHR2	1	1	1	1	1	1	1	0	0	0	0	0	0	0	0	0	0	0	0	AMHR2	1863	53817640	53825318	AMHR|MISR2|MISRII	269	ENSG00000135409	GO:0000166|GO:0001880|GO:0004674|GO:0004872|GO:0005026|GO:0005071|GO:0005524|GO:0005887|GO:0006468|GO:0007165|GO:0007179|GO:0007548|GO:0016020|GO:0016740|GO:0042562|GO:0046872	chr12	52103906	52111585	HGNC:465|MIM:600956|HPRD:02978	anti-Mullerian hormone receptor, type II	protein-coding	+
AMICA1	1	1	1	1	1	1	1	0	0	0	0	0	0	0	0	0	0	0	0	AMICA1	2442	118064443	118095809	AMICA|CREA7-1|CREA7-4|FLJ37080|Gm638|JAML|MGC118814|MGC118815	120425	ENSG00000160593	GO:0005886|GO:0007155|GO:0016021|GO:0030054	chr11	117569652	117601019	HGNC:19084|MIM:609770|HPRD:16482	adhesion molecule, interacts with CXADR antigen 1	protein-coding	-
AMIGO1	1	1	1	1	1	1	1	0	0	0	0	0	0	0	0	0	0	0	0	AMIGO1	2471	110049447	110052336	AMIGO|AMIGO-1	57463	ENSG00000181754	GO:0005515|GO:0007155|GO:0007156|GO:0007157|GO:0007275|GO:0007399|GO:0007413|GO:0016020|GO:0016021|GO:0030154|GO:0030424|GO:0042552|GO:0042995|GO:0050772	chr1	109850969	109853859	HGNC:20824|HPRD:11129	adhesion molecule with Ig-like domain 1	protein-coding	-
AMIGO2	0.59451	1.27737	0.379471	0.951614	1.05255	1.49088	3.54225	10.188	9.43782	10.5412	8.79011	9.36627	10.6151	1080	1054	892	487	805	1388	AMIGO2	3951	47469491	47473734	ALI1|DEGA	347902	ENSG00000139211	GO:0005515|GO:0005634|GO:0005886|GO:0006916|GO:0007155|GO:0007156|GO:0007157|GO:0016021|GO:0043069	chr12	45755758	45760001	HGNC:24073|HPRD:16483	adhesion molecule with Ig-like domain 2	protein-coding	-
AMIGO3	110.326	1	1	0.00906401	1	1	1	0	6.78564	0	0	0	0	0	167	0	0	0	0	AMIGO3	2972	49754268	49757238	AMIGO-3|MGC120552	386724	ENSG00000176020	GO:0005515|GO:0007155|GO:0007157|GO:0016020|GO:0016021	chr3	49729272	49732242	HGNC:24075|HPRD:16484	adhesion molecule with Ig-like domain 3	protein-coding	-
AMMECR1	1.01725	0.00134177	0.395167	0.282221	6.79735	0.726497	0.023438	9.54165	9.56632	0	8.20218	7.74121	2.76497	690	1152	0	324	261	6	AMMECR1	5907	109437415	109683461	AMMERC1	9949	ENSG00000101935	GO:0003674|GO:0005575|GO:0008150	chrX	109324070	109448036	HGNC:467|MIM:300195|HPRD:02182	Alport syndrome, mental retardation, midface hypoplasia and elliptocytosis chromosomal region gene 1	protein-coding	-
AMMECR1L	0.733428	0.507073	2.39524	2.26367	0.0138496	0.693142	0.00300267	9.33524	8.88797	8.35551	10.5954	10.0666	2.1815	598	720	196	1702	1308	4	AMMECR1L	4776	128619208	128643514	FLJ38552|MGC4268	83607	ENSG00000144233		chr2	128335676	128358904	HGNC:28658|HPRD:14625	AMME chromosomal region gene 1-like	protein-coding	-
AMN	1	1	1	1	1	1	1	0	0	0	0	0	0	0	0	0	0	0	0	AMN	1557	103388994	103397179	PRO1028	81693	ENSG00000166126	GO:0007275|GO:0007588|GO:0008104|GO:0016020|GO:0016021|GO:0045177	chr14	102458746	102466932	HGNC:14604|MIM:605799|HPRD:09314	amnionless homolog (mouse)	protein-coding	+
AMN1	38.2319	1.24232	81.0171	1.59385	0.049647	0.752138	9.58712e-05	4.01911	9.27582	4.33215	10.3593	9.94833	0	15	942	12	1445	1205	0	AMN1	2406	31824072	31882108		196394	ENSG00000151743		chr12	31715338	31773375	HGNC:27281|HPRD:14115	antagonist of mitotic exit network 1 homolog (S. cerevisiae)	protein-coding	-
AMOT	13.8392	1.94342	14.0757	2.15021	0.0594603	2.11408	0.00103287	3.11333	6.90401	4.07193	6.92847	8.00849	0	8	182	10	134	314	0	AMOT	7386	112018106	112084043	KIAA1071	154796	ENSG00000126016	GO:0001570|GO:0001701|GO:0001702|GO:0001725|GO:0001726|GO:0004872|GO:0005515|GO:0005737|GO:0005884|GO:0005923|GO:0006935|GO:0007043|GO:0009897|GO:0009986|GO:0016021|GO:0016525|GO:0030027|GO:0030036|GO:0030054|GO:0030139|GO:0030334|GO:0040019|GO:0042074|GO:0043116|GO:0043532|GO:0043536|GO:0045793|GO:0051496	chrX	111904761	111970699	HGNC:17810|MIM:300410|HPRD:02327	angiomotin	protein-coding	-
AMOTL1	0.730249	0.00262385	0.647895	0.958543	172.296	1.08038	0.697786	10.3496	9.89609	1.77553	9.72346	9.835	9.20427	1208	1448	2	930	1114	522	AMOTL1	8999	94501509	94609918	JEAP	154810	ENSG00000166025	GO:0005515|GO:0005737|GO:0005923|GO:0030054|GO:0042802	chr11	94141156	94249566	HGNC:17811|HPRD:12451	angiomotin like 1	protein-coding	+
AMOTL2	0.509449	0.410871	0.412208	0.898938	1.11559	1.111	1.11195	12.1204	11.1474	10.8371	10.8418	10.9937	10.9949	4122	3447	1095	2019	2487	1806	AMOTL2	5238	134074188	134094259	LCCP	51421	ENSG00000114019		chr3	135556880	135576096	HGNC:17812|HPRD:16485	angiomotin like 2	protein-coding	-
AMPD1	1	1	1	1	1	1	1	0	0	0	0	0	0	0	0	0	0	0	0	AMPD1	2406	115215721	115238239	MAD|MADA	270	ENSG00000116748	GO:0003876|GO:0006144|GO:0009117|GO:0009168|GO:0016787	chr1	115017244	115039762	HGNC:468|MIM:102770|HPRD:00040	adenosine monophosphate deaminase 1	protein-coding	-
AMPD2	0.67752	4.60948	2.04027	3.64511	0.294491	1.21045	0.665338	10.3757	9.81402	12.5803	11.4044	11.68	10.8166	1230	1368	3666	2982	4002	1596	AMPD2	4772	110162436	110174677		271	ENSG00000116337	GO:0003876|GO:0005575|GO:0006144|GO:0006163|GO:0009168|GO:0016787	chr1	109963982	109976200	HGNC:469|MIM:102771|HPRD:11808	adenosine monophosphate deaminase 2	protein-coding	+
AMPD3	1503.62	877.132	795.378	1.94391	1.61681	3.67486	1.78284	0	10.5542	9.77665	9.6355	11.5132	10.4698	0	2285	525	875	3565	1255	AMPD3	5659	10471869	10529126		272	ENSG00000133805	GO:0003876|GO:0006144|GO:0006196|GO:0009117|GO:0009168|GO:0016787	chr11	10428444	10485702	HGNC:470|MIM:102772|HPRD:00041	adenosine monophosphate deaminase 3	protein-coding	+
AMPH	0.00250258	0.00250258	0.345789	1	2.2776	0.00723729	0.0172524	8.64237	0	0	7.11033	0	1.18751	370	0	0	152	0	2	AMPH	3426	38423298	38671167	AMPH1	273	ENSG00000078053	GO:0005737|GO:0006897|GO:0007268|GO:0007612|GO:0008021|GO:0008022|GO:0015629|GO:0016020|GO:0030054|GO:0030672|GO:0031410|GO:0043087|GO:0045202|GO:0046982|GO:0048488	chr7	38389830	38637545	HGNC:471|MIM:600418|HPRD:02687	amphiphysin	protein-coding	-
AMT	1	1	440.992	1	1	0.00226761	0.000285583	0	0	0	8.78461	0	0	0	0	0	485	0	0	AMT	2202	49454212	49460111	GCE|GCST|GCVT|NKH	275	ENSG00000145020	GO:0004047|GO:0005737|GO:0005739|GO:0006546|GO:0008483|GO:0016740	chr3	49429216	49435115	HGNC:473|MIM:238310|HPRD:01997	aminomethyltransferase	protein-coding	-
AMTN	1	1	1	1	1	1	1	0	0	0	0	0	0	0	0	0	0	0	0	AMTN	1006	71384290	71398460	MGC148132|MGC148133|UNQ689	401138	ENSG00000187689	GO:0003674|GO:0005576|GO:0005578|GO:0005605|GO:0005911|GO:0007155|GO:0031214|GO:0042475	chr4	71418887	71433048	HGNC:33188|MIM:610912|HPRD:18270	amelotin	protein-coding	+
AMY1A	0.886847	0.712056	1.54257	0.819006	1.59164	0.470857	0.735394	4.69656	4.52332	4.20663	5.3219	4.23527	4.87714	24	35	11	44	23	26	AMY1A	6069	104198142	104301311	AMY1|AMY1B|AMY1C	276	ENSG00000237763		chr1	103999664	104008696	HGNC:474|MIM:104700|HPRD:00096	amylase, alpha 1A (salivary)	protein-coding	+
AMY1B	0.886901	0.583598	1.54262	0.818984	1.94196	0.47086	0.735394	4.69655	4.52339	3.91959	5.32193	4.2353	4.87711	24	35	9	44	23	26	AMY1B	5514	104198326	104301310	AMY1|AMY1A|AMY1C|MGC177995	277	ENSG00000174876		chr1	104031564	104040412	HGNC:475|MIM:104701|HPRD:18510	amylase, alpha 1B (salivary)	protein-coding	-
AMY1C	0.886901	0.583598	1.54262	0.818984	1.94196	0.47086	0.735394	4.69655	4.52339	3.91959	5.32193	4.2353	4.87711	24	35	9	44	23	26	AMY1C	5580	104198304	104301310	AMY1|AMY1A|AMY1B	278	ENSG00000187733	GO:0004556|GO:0005515|GO:0005576|GO:0005975|GO:0007586|GO:0016798|GO:0046872	chr1	104093964	104102833	HGNC:476|MIM:104702|HPRD:15911	amylase, alpha 1C (salivary)	protein-coding	+
AMY2A	1	1	1	1	1	1	1	0	0	0	0	0	0	0	0	0	0	0	0	AMY2A	1679	104159955	104168402	AMY2|AMY2B|PA	279	ENSG00000197839	GO:0004556|GO:0005509|GO:0005576|GO:0005615|GO:0005975|GO:0016052|GO:0016798|GO:0031404	chr1	103961522	103969923	HGNC:477|MIM:104650|HPRD:00094	amylase, alpha 2A (pancreatic)	protein-coding	+
AMY2B	62.9363	1	1	0.0158891	1	1	1	0	5.97582	0	0	0	0	0	95	0	0	0	0	AMY2B	2242	104097267	104122156	AMY2	280	ENSG00000197839	GO:0004556|GO:0005576|GO:0005975|GO:0007586|GO:0016798|GO:0046872	chr1	103898845	103923672	HGNC:478|MIM:104660|HPRD:00095	amylase, alpha 2B (pancreatic)	protein-coding	+
AMZ1	416.314	10.1326	1	0.00240203	0.0986911	1	1	0	8.70153	3.34094	0	0	0	0	632	6	0	0	0	AMZ1	4518	2719157	2755070	KIAA1950	155185	ENSG00000174945	GO:0008233|GO:0008237|GO:0008270|GO:0046872	chr7	2685689	2721595	HGNC:22231|HPRD:17232	archaelysin family metallopeptidase 1	protein-coding	+
AMZ2	0.790227	0.939616	0.268702	0.741164	0.00247307	2.1797	0.00875187	11.9282	11.5885	11.8384	10.0323	11.1564	3.17887	3608	4680	2192	1152	2784	8	AMZ2	1980	66244146	66253305		51321	ENSG00000196704	GO:0008233|GO:0008237|GO:0008270|GO:0046872	chr17	63755740	63764900	HGNC:28041|HPRD:14237	archaelysin family metallopeptidase 2	protein-coding	+
AMZ2P1	2.47262	0.0467401	2.20263	0.33838	49.0354	0.379858	1.04054	6.1989	7.50495	1.77971	7.33813	5.94166	7.39546	68	276	2	178	75	149	AMZ2P1	3442	62962669	62971703	DKFZp686D22101|FLJ32065|MGC90301	201283			chr17	60393130	60402165	HGNC:26491|HPRD:08720	archaelysin family metallopeptidase 2 pseudogene 1	pseudo	-
ANAPC1	2.45037	0.0370257	1.12795	1.25304	47.5127	2.72213	1.55784	5.571	6.864	0.815676	5.7447	7.18944	6.38592	44	177	1	59	178	74	ANAPC1	7736	112525215	112641741	APC1|MCPR|TSG24	64682	ENSG00000153107	GO:0005515|GO:0005634|GO:0005654|GO:0005680|GO:0005829|GO:0007049|GO:0007067|GO:0031145|GO:0051301|GO:0051436|GO:0051437|GO:0070979	chr2	112243111	112358212	HGNC:19988|MIM:608473|HPRD:09769	anaphase promoting complex subunit 1	protein-coding	-
ANAPC10	34.6829	168.394	0.102758	9.5322	0.000610224	3217.31	1	3.28268	8.39883	10.6784	0	11.6516	0	9	513	981	0	3924	0	ANAPC10	1953	145915728	146019693	APC10|DKFZp564L0562|DOC1	10393	ENSG00000164162	GO:0000086|GO:0000090|GO:0004842|GO:0005515|GO:0005654|GO:0005680|GO:0005829|GO:0006511|GO:0007049|GO:0007067|GO:0030071|GO:0031145|GO:0051301|GO:0051436|GO:0051437|GO:0070979	chr4	146135760	146238818	HGNC:24077|HPRD:16488	anaphase promoting complex subunit 10	protein-coding	-
ANAPC11	0.994297	1.97605	1.00246	0.971571	0.780993	0.963659	1.53949	14.952	14.9438	15.9346	14.9555	14.9021	15.578	29344	47892	37492	34954	37346	43288	ANAPC11	1613	79848667	79858409	APC11|Apc11p|MGC882	51529	ENSG00000141552	GO:0004842|GO:0005515|GO:0005634|GO:0005654|GO:0005680|GO:0005737|GO:0005829|GO:0007049|GO:0007067|GO:0008270|GO:0016567|GO:0031145|GO:0046872|GO:0051301|GO:0051436|GO:0051437|GO:0070979	chr17	77442895	77451655	HGNC:14452|HPRD:12452	anaphase promoting complex subunit 11	protein-coding	+
ANAPC13	1.11925	1.92549	0.915899	0.486384	0.59222	0.594373	1.24499	10.925	11.0875	11.8702	10.7983	10.0477	11.1144	1800	3307	2241	1959	1291	1962	ANAPC13	1842	134196547	134204865	APC13|DKFZp566D193|SWM1	25847	ENSG00000129055	GO:0005634|GO:0005680|GO:0007049|GO:0007067|GO:0051301|GO:0070979	chr3	135679237	135687555	HGNC:24540|HPRD:08531	anaphase promoting complex subunit 13	protein-coding	-
ANAPC15	8.49453	24.4857	8.08789	1.58847	0.258713	1.66833	0.783242	7.74067	10.8272	12.3545	10.7564	11.4948	10.404	198	2761	3135	1903	3520	1199		1268	71820634	71823822
ANAPC16	1.10652	2.05552	1.23774	0.568195	0.529553	0.507958	0.879431	10.4928	10.6388	11.5323	10.8005	9.82327	10.6151	1334	2423	1773	1962	1105	1388	ANAPC16	3569	73975759	73995618	APC16|C10orf104|FLJ33728|MSAG|bA570G20.3	119504	ENSG00000166295	GO:0005634|GO:0005680|GO:0005737|GO:0007049|GO:0007067|GO:0016567|GO:0051301	chr10	73645812	73665624	HGNC:26976|MIM:613427|HPRD:12554	anaphase promoting complex subunit 16	protein-coding	+
ANAPC1P1	1	1	47.3799	1	1	0.021106	0.00265729	0	0	0	5.5662	0	0	0	0	0	52	0	0		1771	87088949	87122165
ANAPC2	24.0751	1	1	0.0415368	1	1	1	0	4.58947	0	0	0	0	0	36	0	0	0	0	ANAPC2	2700	140069237	140083057	APC2|RP11-350O14.5	29882	ENSG00000176248	GO:0000079|GO:0004842|GO:0005634|GO:0005654|GO:0005680|GO:0005829|GO:0006511|GO:0007049|GO:0007067|GO:0008054|GO:0031145|GO:0031461|GO:0031625|GO:0045773|GO:0050775|GO:0051301|GO:0051436|GO:0051437|GO:0070979	chr9	139189057	139202878	HGNC:19989|MIM:606946|HPRD:07367	anaphase promoting complex subunit 2	protein-coding	-
ANAPC4	36.7927	1	258.182	0.667681	343.464	0.0951492	1.33048	0	5.20135	0	8.01224	4.61858	8.42402	0	56	0	284	30	304	ANAPC4	2675	25378849	25420120	APC4	29945	ENSG00000053900	GO:0000086|GO:0000090|GO:0004842|GO:0005654|GO:0005680|GO:0005829|GO:0006511|GO:0007049|GO:0007067|GO:0031145|GO:0051301|GO:0051436|GO:0051437|GO:0070979	chr4	24987946	25029218	HGNC:19990|MIM:606947|HPRD:09505	anaphase promoting complex subunit 4	protein-coding	+
ANAPC5	0.833874	2.48146	1.70726	1.52857	0.457011	0.746595	0.664267	10.042	9.77988	11.3532	10.8137	10.3921	10.2235	976	1336	1566	1980	1639	1058	ANAPC5	2732	121746049	121792012	APC5	51433	ENSG00000089053	GO:0000086|GO:0000090|GO:0004842|GO:0005488|GO:0005654|GO:0005680|GO:0005829|GO:0006511|GO:0007049|GO:0031145|GO:0051301|GO:0051436|GO:0051437|GO:0070979	chr12	120230433	120276395	HGNC:15713|MIM:606948|HPRD:10453	anaphase promoting complex subunit 5	protein-coding	-
ANAPC7	0.650919	0.531606	0.430365	1.36631	2.79403	2.06652	3.44847	8.14467	7.52522	7.2331	6.9283	7.9755	8.71545	262	280	90	134	307	372	ANAPC7	3644	110810706	110841535	APC7	51434	ENSG00000196510	GO:0005515|GO:0005654|GO:0005680|GO:0005829|GO:0007049|GO:0007067|GO:0031145|GO:0051301|GO:0051436|GO:0051437|GO:0070979	chr12	109295088	109325918	HGNC:17380|MIM:606949|HPRD:16233	anaphase promoting complex subunit 7	protein-coding	-
ANG	0.00617165	3.17428	0.00617165	121.316	0.755745	121.316	3087.51	7.34013	0	9.00656	0	6.92262	8.60253	150	0	308	0	148	344	ANG	1324	21152337	21162345	ALS9|HEL168|MGC22466|MGC71966|RNASE4|RNASE5	283	ENSG00000214274	GO:0001525|GO:0001541|GO:0001556|GO:0001666|GO:0001890|GO:0001938|GO:0003677|GO:0003779|GO:0004519|GO:0004522|GO:0004540|GO:0005102|GO:0005507|GO:0005515|GO:0005576|GO:0005605|GO:0005615|GO:0005634|GO:0005730|GO:0006651|GO:0007154|GO:0007202|GO:0007275|GO:0008201|GO:0008219|GO:0009303|GO:0009725|GO:0016477|GO:0016787|GO:0017148|GO:0019843|GO:0030041|GO:0030154|GO:0030426|GO:0032148|GO:0032311|GO:…	chr14	20222176	20232183	HGNC:483|MIM:105850|HPRD:00105	angiogenin, ribonuclease, RNase A family, 5	protein-coding	+
ANGEL1	55.2543	1	101.824	0.0180981	141.204	0.0098209	1.38691	0	5.78801	0	6.66993	0	7.14163	0	84	0	112	0	125	ANGEL1	4111	77253587	77279283	FLJ60172|KIAA0759	23357	ENSG00000013523		chr14	76323339	76349036	HGNC:19961|HPRD:13815	angel homolog 1 (Drosophila)	protein-coding	-
ANGEL2	0.87718	0.00784502	6.24739	2.77169	6.79796	0.389165	0.00867119	6.99401	6.80495	0	9.63726	8.27572	2.7651	118	170	0	876	378	6	ANGEL2	5314	213165525	213189217	FLJ12793|KIAA0759L	90806	ENSG00000174606		chr1	211232147	211255791	HGNC:30534|HPRD:14279	angel homolog 2 (Drosophila)	protein-coding	-
ANGPT1	0.00258609	0.00258609	1.42936	1	314.138	0.00180926	0.568491	8.59501	0	0	9.11038	0	8.29525	358	0	0	608	0	278	ANGPT1	4338	108261711	108510254	AGP1|AGPT|ANG1	284	ENSG00000154188	GO:0001541|GO:0001666|GO:0001701|GO:0001936|GO:0002040|GO:0002092|GO:0005576|GO:0005615|GO:0005886|GO:0005902|GO:0006916|GO:0007165|GO:0007171|GO:0007275|GO:0010595|GO:0014068|GO:0014842|GO:0030097|GO:0030154|GO:0030210|GO:0030971|GO:0031100|GO:0031398|GO:0031589|GO:0033138|GO:0033552|GO:0034394|GO:0043066|GO:0043116|GO:0043536|GO:0043627|GO:0045121|GO:0045768|GO:0045785|GO:0048014|GO:0050731|GO:…	chr8	108330886	108579430	HGNC:484|MIM:601667|HPRD:03392	angiopoietin 1	protein-coding	-
ANGPT2	0.0770983	2.31188	0.0770983	14.7418	1.1297	14.7418	270.172	3.69716	0	4.90623	0	3.88184	5.08217	12	0	18	0	18	30	ANGPT2	5267	6357176	6420784	AGPT2|ANG2	285	ENSG00000091879	GO:0001666|GO:0005102|GO:0005576|GO:0005615|GO:0005634|GO:0005886|GO:0007165|GO:0007275|GO:0007281|GO:0009314|GO:0009612|GO:0009749|GO:0010812|GO:0014070|GO:0014823|GO:0016525|GO:0030154|GO:0030971|GO:0031100|GO:0042995|GO:0043537|GO:0045766|GO:0048014|GO:0050928|GO:0051789|GO:0060135	chr8	6344581	6408192	HGNC:485|MIM:601922|HPRD:03563	angiopoietin 2	protein-coding	-
ANGPT4	1	1	1	1	1	1	1	0	0	0	0	0	0	0	0	0	0	0	0	ANGPT4	1921	853298	896960	AGP4|ANG-3|ANG4|MGC138181|MGC138183	51378	ENSG00000101280	GO:0001935|GO:0005576|GO:0005615|GO:0006916|GO:0007165|GO:0010595|GO:0016525|GO:0030297|GO:0030971|GO:0043066|GO:0043536|GO:0043537|GO:0045766|GO:0050731|GO:0071456	chr20	801297	844960	HGNC:487|MIM:603705|HPRD:04747	angiopoietin 4	protein-coding	-
ANGPTL1	1	1	1	1	1	1	1	0	0	0	0	0	0	0	0	0	0	0	0	ANGPTL1	3546	178818671	178840215	ANG3|ANGPT3|ARP1|AngY|KIAA0351|UNQ162|dJ595C2.2	9068	ENSG00000116194	GO:0005102|GO:0005576|GO:0005615|GO:0007165|GO:0007169	chr1	177085293	177106838	HGNC:489|MIM:603874|HPRD:04851	angiopoietin-like 1	protein-coding	-
ANGPTL2	0.688017	0.633471	1.02836	0.761625	0.257208	0.509561	0.158487	10.7828	10.2433	10.1241	10.8231	9.85044	8.16512	1631	1842	668	1993	1126	254	ANGPTL2	3572	129849629	129885044	ARP2|HARP|MGC8889	23452	ENSG00000136859	GO:0005102|GO:0005576|GO:0005615|GO:0007165|GO:0007275	chr9	128889449	128924865	HGNC:490|MIM:605001|HPRD:05415	angiopoietin-like 2	protein-coding	-
ANGPTL3	1	1	1	1	1	1	1	0	0	0	0	0	0	0	0	0	0	0	0	ANGPTL3	2951	63063159	63071976	ANGPT5	27329	ENSG00000132855	GO:0004857|GO:0004859|GO:0005178|GO:0005515|GO:0005576|GO:0005615|GO:0006071|GO:0006631|GO:0006644|GO:0007160|GO:0007165|GO:0007229|GO:0008083|GO:0008203|GO:0009395|GO:0009725|GO:0010519|GO:0019915|GO:0030335|GO:0042632|GO:0043498|GO:0045766|GO:0048844|GO:0050996|GO:0051005|GO:0055088|GO:0055090|GO:0055091|GO:0070328	chr1	62835775	62843768	HGNC:491|MIM:604774|HPRD:10381	angiopoietin-like 3	protein-coding	+
ANGPTL4	2.55558	0.00785919	0.429168	2.8231	396.224	16.8108	7.25266	9.34007	10.6937	2.34867	8.11969	12.191	10.9788	600	2517	3	306	5703	1786	ANGPTL4	1905	8429012	8439259	ANGPTL2|ARP4|FIAF|HFARP|NL2|PGAR|pp1158	51129	ENSG00000167772	GO:0001666|GO:0004857|GO:0005102|GO:0005576|GO:0005578|GO:0005615|GO:0007165|GO:0007275|GO:0030154|GO:0043066|GO:0043231|GO:0045766|GO:0051005|GO:0051260|GO:0070328	chr19	8335011	8345257	HGNC:16039|MIM:605910|HPRD:16173	angiopoietin-like 4	protein-coding	+
ANGPTL5	1	1	1	1	1	1	1	0	0	0	0	0	0	0	0	0	0	0	0	ANGPTL5	2368	101761406	101787253		253935	ENSG00000187151	GO:0005102|GO:0005576|GO:0005615|GO:0007165	chr11	101266615	101292463	HGNC:19705|MIM:607666|HPRD:09638	angiopoietin-like 5	protein-coding	-
ANGPTL6	1	1	1	1	194.193	1	1544.25	0	0	0	0	0	7.60135	0	0	0	0	0	172	ANGPTL6	1857	10203014	10213425	AGF|ARP5	83854	ENSG00000130812	GO:0001525|GO:0005102|GO:0005576|GO:0005615|GO:0007165|GO:0007275|GO:0030141|GO:0030154	chr19	10064013	10074425	HGNC:23140|MIM:609336|HPRD:12453	angiopoietin-like 6	protein-coding	-
ANGPTL7	1	1	1	1	1	1	1	0	0	0	0	0	0	0	0	0	0	0	0	ANGPTL7	2290	11249347	11256038	AngX|CDT6|RP4-647M16.2|dJ647M16.1	10218	ENSG00000171819	GO:0005102|GO:0005576|GO:0006979|GO:0007165	chr1	11171985	11178625	HGNC:24078|HPRD:10818	angiopoietin-like 7	protein-coding	+
ANHX	1	1	1	1	1	1	1	0	0	0	0	0	0	0	0	0	0	0	0		1765	133794899	133812422
ANK1	442.214	1	1309.06	0.00226135	9.05801	0.000763906	0.00700167	0	8.7886	0	10.3543	0	3.17919	0	672	0	1440	0	8	ANK1	9281	41510745	41754280	ANK|SPH1|SPH2	286	ENSG00000029534	GO:0005198|GO:0005200|GO:0005515|GO:0005737|GO:0005856|GO:0005886|GO:0006887|GO:0007010|GO:0007165|GO:0008093|GO:0014731|GO:0016323|GO:0016529|GO:0019899|GO:0030507|GO:0031430|GO:0045199	chr8	41629901	41873437	HGNC:492|MIM:612641|HPRD:01693	ankyrin 1, erythrocytic	protein-coding	-
ANK2	159.995	1	120	0.661104	1	0.881447	0.0010485	0	7.32189	0	6.90689	6.72484	0	0	243	0	132	129	0	ANK2	14521	113739240	114304896	DKFZp686M09125|DKFZp686P0948|FLJ38277|LQT4	287	ENSG00000145362	GO:0005515|GO:0005737|GO:0005856|GO:0005886|GO:0007165|GO:0016323|GO:0016324|GO:0031430	chr4	113958688	114524345	HGNC:493|MIM:106410|HPRD:00110	ankyrin 2, neuronal	protein-coding	+
ANK3	1	1	1	1	1	1	1	0	0	0	0	0	0	0	0	0	0	0	0	ANK3	18843	61786057	62493284	ANKYRIN-G|FLJ45464	288	ENSG00000151150	GO:0005515|GO:0005737|GO:0005856|GO:0007165|GO:0016323|GO:0045184	chr10	61458165	61819494	HGNC:494|MIM:600465|HPRD:02715	ankyrin 3, node of Ranvier (ankyrin G)	protein-coding	-
ANKAR	1	1	1	1	1	1	1	0	0	0	0	0	0	0	0	0	0	0	0	ANKAR	4416	190540712	190611376	FLJ25415	150709	ENSG00000151687	GO:0005488|GO:0016020|GO:0016021	chr2	190248956	190319620	HGNC:26350|MIM:609803	ankyrin and armadillo repeat containing	protein-coding	+
ANKDD1A	1	1	171.889	42.6251	1	0.247981	0.000732517	0	0	0	7.42533	5.41363	0	0	0	0	189	52	0	ANKDD1A	3112	65204102	65251041	FLJ25870|MGC120305|MGC120306|MGC120307	348094	ENSG00000166839	GO:0005515|GO:0007165	chr15	62991154	63038094	HGNC:28002|HPRD:14178	ankyrin repeat and death domain containing 1A	protein-coding	+
ANKDD1B	1	1	1	1	1	1	1	0	0	0	0	0	0	0	0	0	0	0	0	ANKDD1B	2552	74907302	74967671		728780	ENSG00000189045	GO:0005515|GO:0007165	chr5	74943083	75001205	HGNC:32525	ankyrin repeat and death domain containing 1B	protein-coding	+
ANKEF1	1	1	1	1	1	1	1	0	0	0	0	0	0	0	0	0	0	0	0		3922	10015648	10037410
ANKFN1	1	1	1	1	1	1	1	0	0	0	0	0	0	0	0	0	0	0	0	ANKFN1	2426	54230837	54560007	FLJ38335	162282	ENSG00000153930		chr17	51585835	51915006	HGNC:26766|HPRD:08238	ankyrin-repeat and fibronectin type III domain containing 1	protein-coding	+
ANKFY1	1.05468	0.529085	1.00312	1.75714	2.03251	1.84747	1.07201	10.8586	10.9354	9.94016	10.8631	11.7486	10.9634	1719	2976	588	2049	4197	1767	ANKFY1	8212	4066666	4167274	ANKHZN|DKFZp686M19106|KIAA1255|ZFYVE14	51479	ENSG00000185722	GO:0005515|GO:0005737|GO:0005768|GO:0008270|GO:0010008|GO:0016020|GO:0046872	chr17	4013414	4114023	HGNC:20763|MIM:607927|HPRD:09717	ankyrin repeat and FYVE domain containing 1	protein-coding	-
ANKH	0.689755	0.0188427	0.854263	0.36011	0.169127	0.290762	0.00408605	8.49055	7.95471	2.7607	8.2633	6.48121	0.196881	333	377	4	338	109	1	ANKH	8207	14704910	14871887	ANK|CCAL2|CMDJ|CPPDD|FLJ27166|HANK|MANK	56172	ENSG00000154122	GO:0001501|GO:0005315|GO:0005886|GO:0005887|GO:0006810|GO:0006817|GO:0007626|GO:0016021|GO:0019867|GO:0030500|GO:0030504	chr5	14757909	14924887	HGNC:15492|MIM:605145|HPRD:05509	ankylosis, progressive homolog (mouse)	protein-coding	-
ANKHD1	6.35131	1.02153	1.74894	0.456129	0.00678683	1.65644	0.00434292	7.36873	10.0358	7.39946	8.17521	8.9033	0.196417	153	1595	101	318	584	1	ANKHD1	8460	139781400	139919441	MASK|VBARP	54882	ENSG00000131503|ENSG00000249536	GO:0003723|GO:0005515|GO:0005737	chr5	139761613	139899625	HGNC:24714|MIM:610500|HPRD:16489	ankyrin repeat and KH domain containing 1	protein-coding	+
ANKHD1-EIF4EBP3	0.905239	0.510281	0.684005	0.558141	0.198069	0.738665	0.147934	9.50568	9.36205	8.53504	8.95776	8.52075	6.19912	673	1000	222	547	448	65	ANKHD1-EIF4EBP3	8349	139781400	139929163	MASK-BP3|MASK-BP3arf	404734	ENSG00000131503|ENSG00000249536		chr5	139761613	139909347	HGNC:33530|HPRD:17468	ANKHD1-EIF4EBP3 readthrough	protein-coding	+
ANKIB1	3.7238	2.99113	2.63547	0.432556	1.57038	0.611181	1.78195	6.83932	8.73609	8.42001	8.23738	7.52705	9.07112	106	648	205	332	225	476	ANKIB1	6081	91875549	92030698	DKFZp434A0225|FLJ33123|KIAA1386	54467	ENSG00000001629	GO:0005515|GO:0008270|GO:0046872	chr7	91713484	91868634	HGNC:22215	ankyrin repeat and IBR domain containing 1	protein-coding	+
ANKK1	1	1	1	1	1	1	1	0	0	0	0	0	0	0	0	0	0	0	0	ANKK1	2543	113258514	113271140	PKK2	255239	ENSG00000170209	GO:0000166|GO:0004674|GO:0005524|GO:0006468|GO:0016740	chr11	112763723	112776350	HGNC:21027|MIM:608774|HPRD:10580	ankyrin repeat and kinase domain containing 1	protein-coding	+
ANKLE1	0.0616692	0.0616692	8.96955	369.07	22.6221	2.5375	0.156119	4.01931	0	0	7.18434	8.52775	4.49966	15	0	0	160	450	20	ANKLE1	3218	17392455	17398455	ANKRD41|FLJ39369|LEM3|LEMD6	126549	ENSG00000160117		chr19	17253454	17259454	HGNC:26812|HPRD:08801	ankyrin repeat and LEM domain containing 1	protein-coding	+
ANKLE2	2.65238	1.90128	2.43248	0.792858	1.94002	0.864536	1.51623	7.69628	9.10357	8.62325	8.97871	8.7687	9.57933	192	836	236	555	532	677	ANKLE2	4482	133302254	133338474	FLJ22280|FLJ36132|KIAA0692|LEMD7	23141	ENSG00000176915	GO:0005635|GO:0016020|GO:0016021	chr12	131812327	131848524	HGNC:29101	ankyrin repeat and LEM domain containing 2	protein-coding	-
ANKMY1	1	1	1	1	1	1	1	0	0	0	0	0	0	0	0	0	0	0	0	ANKMY1	3818	241418840	241500527	DKFZp686D20155|DKFZp686L21237|FLJ20499|ZMYND13	51281	ENSG00000144504	GO:0008270|GO:0046872	chr2	241067512	241146078	HGNC:20987|HPRD:10646	ankyrin repeat and MYND domain containing 1	protein-coding	-
ANKMY2	0.807957	0.117265	2.23841	1.19764	8.0937	0.43229	0.424107	8.29613	7.98848	5.20398	9.45861	8.24868	8.22078	291	386	22	774	371	264	ANKMY2	2555	16639402	16685442	DKFZp564O043|ZMYND20	57037	ENSG00000106524	GO:0008270|GO:0046872	chr7	16605930	16651967	HGNC:25370|HPRD:12454	ankyrin repeat and MYND domain containing 2	protein-coding	-
ANKRA2	1.21442	0.0210412	1.68319	0.798817	0.291381	0.576343	0.000458555	7.34966	7.62992	1.77902	8.10086	7.30586	0	151	301	2	302	193	0	ANKRA2	2198	72848026	72861511	ANKRA	57763	ENSG00000164331	GO:0005515|GO:0005624|GO:0005634|GO:0005737|GO:0005829|GO:0005856|GO:0008150|GO:0016020|GO:0030169|GO:0042826	chr5	72883781	72897267	HGNC:13208|MIM:605787|HPRD:12044	ankyrin repeat, family A (RFXANK-like), 2	protein-coding	-
ANKRD1	1	1	1	61.7103	1	61.7103	1	0	0	0	0	5.94744	0	0	1	0	0	75	0	ANKRD1	1974	92671858	92681032	ALRP|C-193|CARP|CVARP|MCARP|bA320F15.2	27063	ENSG00000148677	GO:0003677|GO:0003714|GO:0005515|GO:0005634|GO:0005667|GO:0005737|GO:0006357|GO:0006952|GO:0007165|GO:0031674	chr10	92661837	92671012	HGNC:15819|MIM:609599|HPRD:10647	ankyrin repeat domain 1 (cardiac muscle)	protein-coding	-
ANKRD10	2.01266	0.0347154	2.59235	0.262614	0.0595266	0.20389	0.000100386	8.9186	9.92771	4.07032	10.2929	7.99872	0	448	1480	10	1380	312	0	ANKRD10	3095	111530888	111567454	DKFZp686B07190|FLJ20093	55608	ENSG00000088448		chr13	110328888	110365417	HGNC:20265|HPRD:12455	ankyrin repeat domain 10	protein-coding	-
ANKRD11	1.05816	0.107385	1.05725	0.967913	5.71886	0.968747	0.580873	12.0683	12.1499	8.8492	12.1486	12.1028	11.3649	3976	6906	276	4995	5365	2334	ANKRD11	10207	89334030	89556969	ANCO-1|ANCO1|LZ16|T13	29123	ENSG00000167522	GO:0001701|GO:0001894|GO:0005634|GO:0035264|GO:0048705|GO:0060323|GO:0060348	chr16	87861536	88084470	HGNC:21316|MIM:611192|HPRD:12456	ankyrin repeat domain 11	protein-coding	-
ANKRD12	98.841	0.785449	46.6293	0.310467	196.794	0.658102	3.31398	2.69855	9.32558	2.35014	8.24171	7.63809	9.97068	6	975	3	333	243	888	ANKRD12	11623	9136752	9285983	ANCO-2|ANCO1|FLJ20053|GAC-1|KIAA0874|Nbla00144	23253	ENSG00000101745	GO:0005634	chr18	9126758	9275206	HGNC:29135|MIM:610616|HPRD:12457	ankyrin repeat domain 12	protein-coding	+
ANKRD13A	2.06385	2.69502	1.88399	1.28166	1.38319	1.40402	1.97838	8.17738	9.22272	9.60768	9.09117	9.58074	10.0757	268	908	467	600	934	955	ANKRD13A	3908	110437236	110477235	ANKRD13|NY-REN-25	88455	ENSG00000076513		chr12	108921618	108961618	HGNC:21268|HPRD:12458	ankyrin repeat domain 13A	protein-coding	+
ANKRD13B	39.2322	1	1	0.0254893	1	1	1	0	5.29397	0	0	0	0	0	59	0	0	0	0	ANKRD13B	3173	27920528	27941779	FLJ20418|FLJ25555	124930	ENSG00000198720		chr17	24944653	24965905	HGNC:26363|HPRD:08694	ankyrin repeat domain 13B	protein-coding	+
ANKRD13C	4.22859	0.0264421	0.0958079	2.5078	1	110.685	0.0334773	5.24102	7.3212	0	1.85731	8.64762	0	35	243	0	4	489	0	ANKRD13C	5667	70724686	70820417	DKFZp566D1346|FLJ14998|RP4-677H15.5|dJ677H15.3	81573	ENSG00000118454	GO:0005783	chr1	70497273	70593005	HGNC:25374|HPRD:13176	ankyrin repeat domain 13C	protein-coding	-
ANKRD13D	0.52491	0.255293	0.975911	0.653696	0.00964499	0.351601	0.000317668	8.66578	7.73592	6.69601	8.6306	7.12261	0	376	324	62	436	170	0	ANKRD13D	2277	67056763	67069955	MGC50828	338692	ENSG00000172932		chr11	66813338	66826530	HGNC:27880|HPRD:17349	ankyrin repeat domain 13 family, member D	protein-coding	+
ANKRD16	2.49874	0.0965415	5.82205	0.00755974	0.888128	0.00324453	0.0150704	5.72625	7.04745	2.35354	8.26778	0	2.18238	49	201	3	339	1	4	ANKRD16	2638	5903690	5931860		54522	ENSG00000134461		chr10	5943697	5971866	HGNC:23471|HPRD:12459	ankyrin repeat domain 16	protein-coding	-
ANKRD17	2.59028	6.20492	1.63176	0.763521	0.760741	1.21203	2.89248	9.05378	10.4269	11.6872	9.7602	10.0376	11.2927	492	2092	1974	954	1282	2220	ANKRD17	9516	73940503	74124502	FLJ22206|GTAR|KIAA0697|NY-BR-16	26057	ENSG00000132466	GO:0003723|GO:0005634|GO:0005737|GO:0044419	chr4	74159366	74343366	HGNC:23575|HPRD:10648	ankyrin repeat domain 17	protein-coding	-
ANKRD18A	1	1	1	1	1	1	1	0	0	0	0	0	0	0	0	0	0	0	0	ANKRD18A	3738	38571362	38620360	FLJ35740|FLJ40632|KIAA2015|MGC176674	253650	ENSG00000180071		chr9	38561363	38610360	HGNC:23643|HPRD:13419	ankyrin repeat domain 18A	protein-coding	-
ANKRD18B	1	1	1	1	1	1	1	0	0	0	0	0	0	0	0	0	0	0	0	ANKRD18B	3753	33524412	33573001	bA255A11.3|bA255A11.5	441459	ENSG00000230453		chr9	33513927	33562358	HGNC:23644|HPRD:18466	ankyrin repeat domain 18B	protein-coding	+
ANKRD18DP	1	1	130.106	1	1	0.00768606	0.000967924	0	0	0	7.02354	0	0	0	0	0	143	0	0		2895	197784405	197807542
ANKRD19P	0.287984	0.341876	0.856255	2.14017	1.54197	0.719801	0.615733	9.12244	7.3265	7.57399	8.89855	8.42423	8.19876	516	244	114	525	419	260		2307	95571894	95600739
ANKRD2	0.0581584	0.0581584	0.0581584	1	1	1	1	4.10387	0	0	0	0	0	16	0	0	0	0	0	ANKRD2	1509	99332199	99343641	ARPP|MGC104314	26287	ENSG00000165887	GO:0006936|GO:0007517|GO:0008307|GO:0031674	chr10	99322246	99333631	HGNC:495|MIM:610734|HPRD:12460	ankyrin repeat domain 2 (stretch responsive muscle)	protein-coding	+
ANKRD20A1	1	1	1	1	1	1	1	0	0	0	0	0	0	0	0	0	0	0	0	ANKRD20A1	3511	67926762	67969840	ANKRD20A|DKFZp434A171	84210	ENSG00000196774	GO:0005886	chr9	67516581	67559660	HGNC:23665|HPRD:10649	ankyrin repeat domain 20 family, member A1	protein-coding	+
ANKRD20A11P	1	1	1	1	1	1	1	0	0	0	0	0	0	0	0	0	0	0	0		1089	15316097	15352765
ANKRD20A12P	1	1	1	1	1	1	1	0	0	0	0	0	0	0	0	0	0	0	0		1744	142697422	142713605
ANKRD20A19P	1	1	1	1	1	1	1	0	0	0	0	0	0	0	0	0	0	0	0		5096	24481424	24523454
ANKRD20A2	1	1	1	1	1	1	1	0	0	0	0	0	0	0	0	0	0	0	0	ANKRD20A2	7022	42368304	43133544	MGC176486	441430	ENSG00000183148		chr9	42358299	42401406	HGNC:31979|HPRD:18652	ankyrin repeat domain 20 family, member A2	protein-coding	+
ANKRD20A3	1	1	1	1	1	1	1	0	0	0	0	0	0	0	0	0	0	0	0	ANKRD20A3	11790	42368338	67970293	MGC176486|MGC198508	441425	ENSG00000132498		chr9	43079968	43123540	HGNC:31981|HPRD:17405	ankyrin repeat domain 20 family, member A3	protein-coding	-
ANKRD20A4	1	1	1	1	1	1	1	0	0	0	0	0	0	0	0	0	0	0	0	ANKRD20A4	3517	69381982	69425109		728747	ENSG00000172014		chr9	68671801	68714929	HGNC:31982	ankyrin repeat domain 20 family, member A4	protein-coding	+
ANKRD20A5P	1	1	1	1	1	1	1	0	0	0	0	0	0	0	0	0	0	0	0		3707	14179097	14227049
ANKRD20A8P	1	1	1	1	1	1	1	0	0	0	0	0	0	0	0	0	0	0	0		3670	95426674	95522820
ANKRD20A9P	0.0901079	0.706163	0.0713989	0.792371	0.101108	1	1	3.80795	0.335752	3.30603	0	0	0	13	2	6	0	0	0		37567	19408544	19446109
ANKRD22	0.933834	0.933834	0.933834	1	1	1	1	0.0987624	0	0	0	0	0	1	0	0	0	1	0	ANKRD22	3983	90579660	90611732	MGC22805	118932	ENSG00000152766		chr10	90569639	90601712	HGNC:28321|HPRD:12461	ankyrin repeat domain 22	protein-coding	-
ANKRD23	0.0121966	0.0121966	0.0121966	1	1	1	1	6.35738	0	0	0	0	0	76	0	0	0	0	0	ANKRD23	2582	97503652	97509758	DARP|FLJ32449|MARP3|MGC129593	200539	ENSG00000163126	GO:0005634|GO:0006631|GO:0031674	chr2	96867378	96873485	HGNC:24470|MIM:610736|HPRD:12462	ankyrin repeat domain 23	protein-coding	-
ANKRD24	1	1	1	1	1	1	1	0	0	0	0	0	0	0	0	0	0	0	0	ANKRD24	4026	4183352	4224811	KIAA1981	170961	ENSG00000089847		chr19	4134351	4175811	HGNC:29424	ankyrin repeat domain 24	protein-coding	+
ANKRD26	0.0033555	0.0033555	0.0033555	3.25264	1	3.25264	1	8.21926	0	0	0	1.70161	0	276	0	0	0	4	0	ANKRD26	6779	27293046	27389427	MGC163325|bA145E8.1	22852	ENSG00000107890		chr10	27333051	27429433	HGNC:29186|MIM:610855|HPRD:16491	ankyrin repeat domain 26	protein-coding	-
ANKRD26P1	1	1	1	1	1	1	1	0	0	0	0	0	0	0	0	0	0	0	0	ANKRD26P1	6123	46503250	46603009	DKFZp781D1722|FLJ43980|MGC87661	124149			chr16	45060750	45160510	HGNC:32955|HPRD:13482	ankyrin repeat domain 26 pseudogene 1	pseudo	-
ANKRD26P3	1	1	1	1	1	1	1	0	0	0	0	0	0	0	0	0	0	0	0		3726	19836941	19919113
ANKRD27	1.60201	1.08038	0.169124	0.930033	0.81978	8.80964	5.21873	7.67352	8.35341	7.78506	5.10968	8.24876	7.49837	189	497	132	38	371	160	ANKRD27	4453	33087908	33166102	DKFZp434L0718|FLJ00040|VARP	84079	ENSG00000105186	GO:0005085|GO:0005096|GO:0005515|GO:0005737|GO:0005764|GO:0005769|GO:0045022	chr19	37779747	37857942	HGNC:25310|HPRD:10650	ankyrin repeat domain 27 (VPS9 domain)	protein-coding	-
ANKRD28	2.39736	0.0144417	2.51298	0.797385	105.306	0.760698	0.605198	9.4511	10.7125	3.33749	10.7805	10.3859	10.0559	648	2550	6	1935	1632	942	ANKRD28	6620	15708745	15901053	KIAA0379|PITK	23243	ENSG00000206560	GO:0005515|GO:0005634|GO:0005654	chr3	15683750	15876057	HGNC:29024|MIM:611122|HPRD:10651	ankyrin repeat domain 28	protein-coding	-
ANKRD29	0.00558032	0.00558032	0.00558032	1	1	1	1	7.48544	0	0	0	0	0	166	0	0	0	0	0	ANKRD29	3361	21178891	21242849	FLJ25053	147463	ENSG00000154065		chr18	19433976	19496847	HGNC:27110|HPRD:12464	ankyrin repeat domain 29	protein-coding	-
ANKRD30A	1	1	1	1	1	1	1	0	0	0	0	0	0	0	0	0	0	0	0	ANKRD30A	4405	37414786	37521495	NY-BR-1	91074	ENSG00000148513	GO:0003677|GO:0003700|GO:0005634|GO:0006355	chr10	37454791	37561501	HGNC:17234|MIM:610856|HPRD:10125	ankyrin repeat domain 30A	protein-coding	+
ANKRD30B	1	1	1	1	1	1	1	0	0	0	0	0	0	0	0	0	0	0	0	ANKRD30B	4617	14748240	14852737	NY-BR-1.1	374860	ENSG00000180777	GO:0003674|GO:0005575|GO:0008150	chr18	14738239	14842737	HGNC:24165	ankyrin repeat domain 30B	protein-coding	+
ANKRD30BL	2.40591	43.4286	5.82895	1.0811	0.13361	0.446226	0.995339	5.50395	6.77053	10.9445	8.04718	6.88303	8.04062	42	166	1180	291	144	233	ANKRD30BL	2168	132905165	133015542	ANKRD30BP3|NCRNA00164	554226			chr2	132621639	132732012	HGNC:35167	ankyrin repeat domain 30B-like	pseudo	-
ANKRD30BP2	1	1.59186	1	1	0.707542	1	1.21352	0	0	0.670712	0	0	0.1716	0	0	1	1	0	1	ANKRD30BP2	3418	14410488	14490571	C21orf99|CT85|CTSP-1|CTSP1	149992			chr21	13332358	13412440	HGNC:16620|HPRD:10779	ankyrin repeat domain 30B pseudogene 2	pseudo	+
ANKRD30BP3	1	1	1	1	1	1	1	0	0	0	0	0	0	0	0	0	0	0	0		1314	45650111	45681489
ANKRD31	1	1	1	1	1	1	1	0	0	0	0	0	0	0	0	0	0	0	0	ANKRD31	6036	74364123	74532703	FLJ40191	256006	ENSG00000145700		chr5	74399879	74568459	HGNC:26853	ankyrin repeat domain 31	protein-coding	-
ANKRD32	1	1	100.107	1	1	0.0099893	0.00125794	0	0	0	6.6454	0	0	0	0	0	110	0	0	ANKRD32	3813	93954392	94031573	BRCTD1|BRCTx|DKFZp564C0469|DKFZp761C121	84250	ENSG00000133302	GO:0005515|GO:0005622|GO:0005634|GO:0005813	chr5	93980147	94057329	HGNC:25408|HPRD:08538	ankyrin repeat domain 32	protein-coding	+
ANKRD33	1	1	1	1	1	1	1	0	0	0	0	0	0	0	0	0	0	0	0	ANKRD33	2046	52281794	52285505	C12orf7|DKFZp686O1689	341405	ENSG00000167612		chr12	50568060	50571772	HGNC:13788|HPRD:12465	ankyrin repeat domain 33	protein-coding	+
ANKRD33B	1	1	103.675	78.7601	1	0.759684	0.00121385	0	0	0	6.69592	6.29939	0	0	0	0	114	96	0	ANKRD33B	9333	10564436	10657928		651746	ENSG00000164236		chr5	10617580	10703225	HGNC:35240	ankyrin repeat domain 33B	protein-coding	+
ANKRD34A	0.110924	7.55092	0.0243568	0.21958	0.00322567	1	1	5.35953	2.18718	8.27619	0	0	0	38	7	186	0	1	0	ANKRD34A	3612	145470509	145475647	ANKRD34|DKFZp761F202	284615	ENSG00000181039		chr1	144181865	144187004	HGNC:27639	ankyrin repeat domain 34A	protein-coding	+
ANKRD34B	1	1	1	1	1	1	1	0	0	0	0	0	0	0	0	0	0	0	0	ANKRD34B	3935	79852575	79866304	DP58	340120	ENSG00000189127	GO:0005634|GO:0005737	chr5	79888331	79902060	HGNC:33736|HPRD:13246	ankyrin repeat domain 34B	protein-coding	-
ANKRD34C	0.00827307	0.00827307	0.00827307	1	1	1	1	6.91736	0	0	0	0	0	112	0	0	0	0	0	ANKRD34C	5424	79575147	79590581	FLJ33346|FLJ45093	390616	ENSG00000235711		chr15	77372682	77374891	HGNC:33888	ankyrin repeat domain 34C	protein-coding	+
ANKRD34C-AS1	1	1	1	1	1	1	1	0	0	0	0	0	0	0	0	0	0	0	0		693	79484050	79576287
ANKRD35	0.00826538	4.27789	1.15698	200.043	0.00193212	1.42909	0.000898849	6.9187	0	9.0156	7.12906	7.64417	0	112	0	310	154	244	0	ANKRD35	3363	145549210	145568526	FLJ25124|MGC126667|MGC126669	148741	ENSG00000198483		chr1	144260566	144279883	HGNC:26323|HPRD:08050	ankyrin repeat domain 35	protein-coding	+
ANKRD36	38.2968	3.45114	35.4809	0.0261118	0.289759	0.0281842	0.00353992	0	5.25915	1.78707	5.14897	0	0	0	58	2	39	0	0	ANKRD36	6268	97779234	97930257	FLJ33607|KIAA1641|MGC167812|UNQ2430	375248	ENSG00000135976		chr2	97142960	97279633	HGNC:24079|HPRD:16492	ankyrin repeat domain 36	protein-coding	+
ANKRD36B	4.14251	0.205533	0.115657	0.0279196	0.562719	1	1	3.11207	5.16258	0.829514	0	0	0	8	54	1	0	0	0	ANKRD36B	5986	98121262	98206428	FLJ21281|FLJ90089|KIAA1641|MGC149864|MGC149865|MGC167812	57730	ENSG00000196912		chr2	97487693	97572860	HGNC:29333|HPRD:10027	ankyrin repeat domain 36B	protein-coding	-
ANKRD36BP1	1	1	1	1	1	1	1	0	0	0	0	0	0	0	0	0	0	0	0	ANKRD36BP1	1850	168214820	168216668	ANKRD26L1|ANKRD36BL1|MGC12538	84832			chr1	166481443	166483292	HGNC:28169	ankyrin repeat domain 36B pseudogene 1	pseudo	-
ANKRD36BP2	1	1	1	1	1	1	1	0	0	0	0	0	0	0	0	0	0	0	0		1730	89065420	89106109
ANKRD36C	0.916937	351.584	22.4908	1	0.00260802	0.0407694	0.00510518	0.125105	0	8.58283	4.61637	0	0	1	0	230	27	0	0		8072	96515297	96658068
ANKRD37	1.76025	0.0233408	0.013227	0.301755	0.56669	40.1576	1	6.24037	7.05615	0.819368	0	5.3276	0	70	202	1	0	49	0	ANKRD37	934	186317841	186321390	Lrp2bp|MGC111507	353322	ENSG00000186352	GO:0005634|GO:0005737	chr4	186554834	186558384	HGNC:29593|HPRD:17461	ankyrin repeat domain 37	protein-coding	+
ANKRD39	0.0925885	0.00440856	1.04595	12.5316	244.079	1.10931	1.02876	7.82548	4.39245	0	7.89029	8.03995	7.9312	210	32	0	261	321	216	ANKRD39	898	97513725	97523756	MGC41816	51239	ENSG00000213337		chr2	96877451	96887483	HGNC:28640|HPRD:14614	ankyrin repeat domain 39	protein-coding	-
ANKRD40	0.93834	0.271397	1.5768	0.0510613	0.620519	0.0303862	0.106959	8.55416	8.46235	6.67264	9.21116	4.17072	5.98419	348	536	61	652	22	56	ANKRD40	4169	48770552	48785270	DKFZp451K241|MGC15396	91369	ENSG00000154945		chr17	46125551	46140269	HGNC:28233|HPRD:17502	ankyrin repeat domain 40	protein-coding	-
ANKRD42	0.579998	0.642172	0.609759	0.619014	0.0976119	0.588802	0.103078	9.07987	8.29399	8.4409	8.36618	7.60204	5.0841	501	477	208	363	237	30	ANKRD42	6086	82904782	82967141	FLJ37874|SARP	338699	ENSG00000137494		chr11	82582939	82637661	HGNC:26752|HPRD:08230	ankyrin repeat domain 42	protein-coding	+
ANKRD44	1	1	1	1	1	1	1	0	0	0	0	0	0	0	0	0	0	1	0	ANKRD44	6449	197851387	198175521	FLJ11570|MGC21968|MGC70444|PP6-ARS-B	91526	ENSG00000065413	GO:0005515	chr2	197567495	197771007	HGNC:25259|HPRD:14284	ankyrin repeat domain 44	protein-coding	-
ANKRD44-IT1	1	1	1	1	1	1	1	0	0	0	0	0	0	0	0	0	0	0	0		1069	198115583	198167243
ANKRD45	1	1	1	1	1	1	1	0	0	0	0	0	0	0	1	0	0	0	0	ANKRD45	2671	173577476	173639001	CT117|FLJ45235|MGC161631|MGC161633|RP3-436N22.4	339416	ENSG00000183831		chr1	171844098	171905624	HGNC:24786|HPRD:13501	ankyrin repeat domain 45	protein-coding	-
ANKRD46	171.907	5.11576	1	0.844505	0.195474	145.176	1	0	7.42548	2.35495	0	7.18166	0	0	261	3	0	177	0	ANKRD46	4342	101521981	101572014		157567	ENSG00000186106	GO:0016020|GO:0016021	chr8	101602176	101641188	HGNC:27229|HPRD:14103	ankyrin repeat domain 46	protein-coding	-
ANKRD49	1	1	1	1	1.09847	1	9.97241	0	0	0	0	0	0.135491	0	0	0	0	0	1	ANKRD49	1905	94227154	94232744	FGIF|FLJ20189|FLJ20441|GBIF	54851	ENSG00000168876	GO:0005634|GO:0016563|GO:0045893	chr11	93866801	93872392	HGNC:25970|HPRD:16893	ankyrin repeat domain 49	protein-coding	+
ANKRD50	0.361087	0.0280668	0.00500711	1.56096	12.7243	112.569	66.3311	8.49484	7.02525	3.33984	0.853029	7.66769	7.00936	334	198	6	2	248	114	ANKRD50	8797	125585205	125633887	KIAA1223	57182	ENSG00000151458		chr4	125804656	125853337	HGNC:29223|HPRD:13843	ankyrin repeat domain 50	protein-coding	-
ANKRD52	0.893854	1.42401	1.50521	1.8507	0.19109	1.09902	0.18085	9.60109	9.4392	10.111	10.1911	10.3273	7.72337	719	1055	662	1286	1567	187	ANKRD52	8656	56631592	56652143	ANKRD33|FLJ34236	283373	ENSG00000139645	GO:0005515	chr12	54917858	54938410	HGNC:26614	ankyrin repeat domain 52	protein-coding	-
ANKRD53	0.00965141	0.161953	0.00965141	1	0.0595939	1	1	6.69504	0	4.06869	0	0	0	96	0	10	0	0	0	ANKRD53	2120	71205576	71212629	FLJ12056|FLJ36160	79998	ENSG00000144031		chr2	71059083	71066137	HGNC:25691|HPRD:07762	ankyrin repeat domain 53	protein-coding	+
ANKRD54	1.53401	2.26331	0.00420802	0.634172	0.760541	231.183	3249.01	7.89264	8.50995	9.07108	0	7.85289	8.67617	220	554	322	0	282	362	ANKRD54	2099	38226863	38240353	LIAR	129138	ENSG00000100124	GO:0005634|GO:0005737|GO:0006913|GO:0007049|GO:0010627|GO:0019887|GO:0030496|GO:0032403|GO:0045648|GO:0045859	chr22	36556809	36570299	HGNC:25185|MIM:613383|HPRD:14042	ankyrin repeat domain 54	protein-coding	-
ANKRD55	1	1	1	1	1	1	1	0	0	0	0	0	0	0	0	0	0	0	0	ANKRD55	2500	55395508	55529186	FLJ11795|MGC126013|MGC126014	79722	ENSG00000164512|ENSG00000249922		chr5	55431264	55564943	HGNC:25681|HPRD:07758	ankyrin repeat domain 55	protein-coding	-
ANKRD6	230.735	8.46496	1	0.00433398	0.118134	1	1	0	7.85009	3.0815	0	0	0	0	350	5	0	0	0	ANKRD6	5936	90142898	90343553		22881	ENSG00000135299	GO:0005515	chr6	90199616	90400124	HGNC:17280|MIM:610583|HPRD:09798	ankyrin repeat domain 6	protein-coding	+
ANKRD60	1	1	1	1	1	1	1	0	0	0	0	0	0	0	0	0	0	0	0	ANKRD60	3407	56791183	56803709	C20orf86|bA196N14.3	140731	ENSG00000124227		chr20	56226957	56237115	HGNC:16217|HPRD:12788	ankyrin repeat domain 60	protein-coding	-
ANKRD61	1	1	1	1	1	1	1	0	0	0	0	0	0	0	0	0	0	0	0		1423	6071008	6076183
ANKRD62	1	1	1	1	1	1	1	0	0	0	0	0	0	0	1	0	0	0	0	ANKRD62	4733	12093849	12129748	DKFZp686E2239|DKFZp779B1634	342850	ENSG00000181626		chr18	12084017	12117938	HGNC:35241	ankyrin repeat domain 62	protein-coding	+
ANKRD62P1-PARP4P3	27.5806	371.877	50.8926	0.0362573	0.00268906	0.0196492	0.00246795	0	4.78558	8.53868	5.66938	0	0	0	42	223	56	0	0		1538	17134600	17156430
ANKRD63	1	1	1	1	1	1	1	0	0	0	0	0	0	0	0	0	0	0	0		1143	40573646	40574787
ANKRD65	1	1	128.288	1	1	0.00779499	0.00098164	0	0	0	7.00324	0	0	0	0	0	141	0	0		2192	1353801	1356824
ANKRD66	1	1	1	1	1	1	1	0	0	0	0	0	0	0	0	0	0	0	0		1057	46714655	46726954
ANKRD7	1	1	1	1	1	1	1	0	0	0	0	0	0	0	0	0	0	0	0	ANKRD7	1357	117864713	117882784	TSA806	56311	ENSG00000106013	GO:0008584	chr7	117651948	117670018	HGNC:18588|MIM:610731	ankyrin repeat domain 7	protein-coding	+
ANKRD9	0.862106	3.41239	0.763281	1.15142	0.500397	1.3005	2.23663	9.03012	8.81606	10.8009	8.64041	9.01947	9.80205	484	685	1068	439	633	790	ANKRD9	1626	102973199	102976128	MGC21990	122416	ENSG00000156381		chr14	102042951	102045881	HGNC:20096|HPRD:12467	ankyrin repeat domain 9	protein-coding	-
ANKS1A	1	1.77073	128.286	1	0.56474	0.00779511	0.00098164	0	0	0.824341	7.00321	0	0	0	0	1	141	0	0	ANKS1A	6351	34857039	35059190	ANKS1|KIAA0229|MGC42354	23294	ENSG00000064999	GO:0005515|GO:0005737	chr6	34965016	35167168	HGNC:20961|MIM:608994|HPRD:10610	ankyrin repeat and sterile alpha motif domain containing 1A	protein-coding	+
ANKS1B	0.00232041	0.00232041	0.721393	339.449	1	1.09186	0.000404945	8.75141	0	0	8.28026	8.40705	0	399	0	0	342	414	0	ANKS1B	7752	99128570	100378432	AIDA|AIDA-1|ANKS2|EB-1|EB1|MGC26087|cajalin-2	56899	ENSG00000185046	GO:0005634|GO:0005737|GO:0005886|GO:0014069|GO:0015030|GO:0030054|GO:0042995|GO:0043197|GO:0045202|GO:0045211	chr12	97653202	98902563	HGNC:24600|MIM:607815|HPRD:07426	ankyrin repeat and sterile alpha motif domain containing 1B	protein-coding	-
ANKS3	0.00133788	0.70628	0.929151	124.591	0.616498	0.179397	0.4687	9.54584	0	9.04415	9.43982	6.96105	8.34632	692	0	316	764	152	288	ANKS3	2953	4746512	4784378	FLJ32345|FLJ32767|KIAA1977	124401	ENSG00000168096		chr16	4686514	4724164	HGNC:29422|HPRD:13909	ankyrin repeat and sterile alpha motif domain containing 3	protein-coding	-
ANKS4B	1	1.44993	1	1	0.689689	1	1	0	0	0.535982	0	0	0	0	0	1	0	0	0	ANKS4B	2906	21245017	21263750	FLJ38819|HARP|MGC133380|MGC133381	257629	ENSG00000175311	GO:0005515|GO:0005886	chr16	21152517	21171251	HGNC:26795|MIM:609901|HPRD:08794	ankyrin repeat and sterile alpha motif domain containing 4B	protein-coding	+
ANKS6	104.605	377.111	59.0728	0.140798	0.0869559	0.249321	0.555562	0	6.70881	8.55885	5.88442	3.8805	5.03527	0	159	226	65	18	29	ANKS6	7147	101494292	101558794	ANKRD14|DKFZp686D24121|DKFZp781I0117|MGC70366|SAMD6	203286	ENSG00000165138		chr9	100534112	100598615	HGNC:26724|HPRD:18012	ankyrin repeat and sterile alpha motif domain containing 6	protein-coding	-
ANKUB1	1	1	1	1	1	1	1	0	0	0	0	0	0	0	0	0	0	0	0		2473	149478891	149510610
ANKZF1	0.485397	0.507275	0.545242	0.44046	0.618305	0.392116	0.575285	10.6533	9.61052	9.67412	9.77825	8.4276	8.98051	1491	1188	489	966	420	447	ANKZF1	2637	220094480	220101391	FLJ10415|FLJ13144|ZNF744	55139	ENSG00000163516	GO:0005622|GO:0008270|GO:0046872	chr2	219802723	219809635	HGNC:25527|HPRD:07673	ankyrin repeat and zinc finger domain containing 1	protein-coding	+
ANLN	0.045168	2.35047	0.0913442	13.1547	0.590047	6.50476	15.1446	9.14741	4.67886	10.3804	5.69487	8.39637	9.61926	525	39	798	57	411	696	ANLN	4791	36429413	36493401	DKFZp779A055|Scraps|scra	54443	ENSG00000011426	GO:0000910|GO:0000921|GO:0003779|GO:0005515|GO:0005634|GO:0005737|GO:0005826|GO:0005938|GO:0007049|GO:0007067|GO:0007096|GO:0015629	chr7	36395957	36459925	HGNC:14082|HPRD:09799	anillin, actin binding protein	protein-coding	+
ANO1	1	1	1	1	1	1	1	0	0	0	0	0	0	0	0	0	0	0	0	ANO1	5069	69924409	70035652	DOG1|FLJ10261|ORAOV2|TAOS2|TMEM16A	55107	ENSG00000131620	GO:0005216|GO:0005229|GO:0005737|GO:0005886|GO:0006811|GO:0006821|GO:0007275|GO:0016021|GO:0034707|GO:0060438	chr11	69602056	69713299	HGNC:21625|MIM:610108|HPRD:18202	anoctamin 1, calcium activated chloride channel	protein-coding	+
ANO10	1.44529	4.61484	1.7992	1.1071	0.396584	0.889326	1.0172	11.198	11.7294	13.4043	12.0454	11.8762	12.07	2175	5160	6490	4650	4585	3805	ANO10	2854	43407819	43663560	FLJ10375|MGC47890|TMEM16K	55129	ENSG00000160746	GO:0005216|GO:0005254|GO:0006811|GO:0016020|GO:0016021|GO:0034707	chr3	43382822	43638564	HGNC:25519|HPRD:07667	anoctamin 10	protein-coding	-
ANO1-AS2	1	1	1	1	1	1	1	0	0	0	0	0	0	0	0	0	0	0	0		804	69918541	69921454
ANO2	1	1	1	1	1	1	1	0	0	0	0	0	0	0	0	0	0	0	0	ANO2	3784	5671818	6055398	C12orf3|DKFZp434P102|TMEM16B	57101	ENSG00000047617	GO:0005216|GO:0005229|GO:0005515|GO:0005886|GO:0006811|GO:0016021|GO:0034707	chr12	5542078	5925659	HGNC:1183|MIM:610109|HPRD:11634	anoctamin 2	protein-coding	-
ANO3	1	1	1	1	171.593	1	1364.81	0	0	0	0	0	7.42285	0	0	0	0	0	152	ANO3	5936	26353679	26684836	C11orf25|TMEM16C	63982	ENSG00000134343	GO:0005216|GO:0005254|GO:0006811|GO:0016020|GO:0016021|GO:0034707	chr11	26310254	26641412	HGNC:14004|MIM:610110|HPRD:15526	anoctamin 3	protein-coding	+
ANO4	1	1	1	1	1	1	1	0	0	0	0	0	0	0	0	0	0	0	0	ANO4	4229	101188375	101522419	FLJ34221|FLJ34272|FLJ35277|MGC130026|TMEM16D	121601	ENSG00000151572	GO:0005216|GO:0005254|GO:0006811|GO:0016020|GO:0016021|GO:0034707	chr12	99712505	100046550	HGNC:23837|MIM:610111|HPRD:15527	anoctamin 4	protein-coding	+
ANO5	1	1	1	1	1	1	1	0	0	0	0	0	0	0	0	0	0	0	0	ANO5	6661	22214723	22304913	GDD1|LGMD2L|TMEM16E	203859	ENSG00000171714	GO:0005216|GO:0005254|GO:0005783|GO:0005789|GO:0006811|GO:0016020|GO:0016021|GO:0034707	chr11	22171298	22261489	HGNC:27337|MIM:608662|HPRD:10558	anoctamin 5	protein-coding	+
ANO6	0.584353	1.06188	0.653398	0.709847	0.532794	0.634837	0.865875	11.7378	10.9628	11.8245	11.1239	10.4683	10.9161	3162	3033	2171	2455	1728	1710	ANO6	7153	45609771	45834187	MGC104751|TMEM16F	196527	ENSG00000177119	GO:0005216|GO:0005254|GO:0006811|GO:0016020|GO:0016021|GO:0034707	chr12	43896037	44120454	HGNC:25240|MIM:608663|HPRD:18746	anoctamin 6	protein-coding	+
ANO7	1	1	1	1	198.713	1	1580.14	0	0	0	0	0	7.63454	0	0	0	0	0	176	ANO7	4448	242127925	242164791	D-TMPP|DTMPP|IPCA-5|IPCA5|NGEP|PCANAP5|PCANAP5L|TMEM16G	50636	ENSG00000146205	GO:0005216|GO:0005254|GO:0005737|GO:0005829|GO:0005886|GO:0006811|GO:0016021|GO:0030054|GO:0034707	chr2	241776597	241813464	HGNC:31677|MIM:605096|HPRD:16090	anoctamin 7	protein-coding	+
ANO8	119.715	4.69352	0.916204	0.0186094	1.32776	2.43158	54.8345	0.126259	7.02972	2.35693	0	1.28189	2.76593	1	198	3	0	3	6	ANO8	4152	17434033	17445638	KIAA1623|TMEM16H	57719	ENSG00000074855	GO:0005216|GO:0005254|GO:0006811|GO:0016020|GO:0016021|GO:0034707	chr19	17295032	17306638	HGNC:29329|MIM:610216|HPRD:17223	anoctamin 8	protein-coding	-
ANO9	1	1	1	1	1	1	1	0	0	0	0	0	0	0	0	0	0	0	0	ANO9	2875	417931	442011	PIG5|TMEM16J|TP53I5	338440	ENSG00000185101	GO:0005216|GO:0005254|GO:0006811|GO:0016020|GO:0016021|GO:0034707	chr11	407930	432011	HGNC:20679|HPRD:18214	anoctamin 9	protein-coding	-
ANOS1	1	1	1	1	1	1	1	0	0	0	0	0	0	0	0	0	0	0	0		6314	8496916	8700227
ANP32A	1.26661	0.270871	1.50812	0.937425	4.85638	0.787303	0.872265	8.35444	8.6954	6.47011	8.94719	8.60218	8.74999	303	630	53	543	474	381	ANP32A	2466	69070876	69113261	C15orf1|I1PP2A|LANP|MAPM|MGC119787|MGC150373|PHAP1|PHAPI|PP32	8125	ENSG00000140350	GO:0005515|GO:0005634|GO:0005737|GO:0005783|GO:0006913|GO:0023034|GO:0045449|GO:0048471	chr15	66857931	66900315	HGNC:13233|MIM:600832|HPRD:09014	acidic (leucine-rich) nuclear phosphoprotein 32 family, member A	protein-coding	-
ANP32A-IT1	0.932954	0.932954	0.932954	1	1.11518	1	9.97241	0.100123	0	0	0	0	0.15727	1	0	0	0	0	1		3281	69096161	69099440
ANP32AP1	1	1	1	1	1	1	1	0	0	0	0	0	0	0	0	0	0	0	0		738	35529528	35530264
ANP32B	0.811084	0.451751	0.538121	0.908498	1.95183	1.36934	1.63849	11.6011	11.299	10.4547	10.7071	11.1606	11.4195	2876	3829	840	1839	2792	2424	ANP32B	1616	100745490	100778224	APRIL|PHAPI2|SSP29	10541	ENSG00000136938	GO:0005634	chr9	99785310	99818045	HGNC:16677|HPRD:09803	acidic (leucine-rich) nuclear phosphoprotein 32 family, member B	protein-coding	+
ANP32C	0.942081	0.942081	0.942081	1	1	1	1	0.0860768	0	0	0	0	0	1	0	0	0	0	0	ANP32C	705	165118160	165118863	PP32R1	23520	ENSG00000184701	GO:0005515	chr4	165337609	165338313	HGNC:16675|MIM:606877|HPRD:06045	acidic (leucine-rich) nuclear phosphoprotein 32 family, member C	protein-coding	-
ANP32D	1	1	1	1	1	1	1	0	0	0	0	0	0	0	0	0	0	0	0	ANP32D	396	48866449	48866843	PP32R2	23519	ENSG00000139223		chr12	47152715	47153110	HGNC:16676|MIM:606878|HPRD:06046	acidic (leucine-rich) nuclear phosphoprotein 32 family, member D	protein-coding	+
ANP32E	1.01194	0.0598273	0.729612	0.000785312	0.013283	0.00108919	0.000137157	10.2973	10.3144	6.23427	9.84253	0	0	1165	1935	45	1010	0	0	ANP32E	3553	150190718	150208504	LANP-L|LANPL|MGC5350	81611	ENSG00000143401	GO:0005515|GO:0005634|GO:0005737|GO:0016023|GO:0019212	chr1	148457342	148475128	HGNC:16673|MIM:609611|HPRD:16493	acidic (leucine-rich) nuclear phosphoprotein 32 family, member E	protein-coding	-
ANPEP	1.75465	1.66842	1.0665	0.761329	1.2383	1.25257	1.93714	11.3322	12.1434	12.0707	11.4251	11.75	12.3791	2387	6875	2575	3025	4201	4714	ANPEP	3650	90328127	90358072	APN|CD13|GP150|LAP1|P150|PEPN	290	ENSG00000166825	GO:0001525|GO:0004177|GO:0004872|GO:0005625|GO:0005737|GO:0005793|GO:0005829|GO:0005886|GO:0005887|GO:0006508|GO:0006725|GO:0007275|GO:0008233|GO:0008237|GO:0008270|GO:0012506|GO:0030154|GO:0031983|GO:0042277|GO:0044419|GO:0046872	chr15	88129130	88159076	HGNC:500|MIM:151530|HPRD:01055	alanyl (membrane) aminopeptidase	protein-coding	-
ANTXR1	1.31379	1.09945	1.03426	0.661066	0.667309	0.839726	0.709379	10.6259	11.0197	10.7627	10.6746	10.4225	10.1792	1463	3155	1040	1798	1674	1026	ANTXR1	7123	69240277	69476459	ATR|FLJ10601|FLJ11298|FLJ21776|TEM8	84168	ENSG00000169604	GO:0004888|GO:0005515|GO:0005518|GO:0005886|GO:0016021|GO:0031258|GO:0031527|GO:0031532|GO:0034446|GO:0042995|GO:0046872|GO:0051015	chr2	69093780	69329961	HGNC:21014|MIM:606410|HPRD:05913	anthrax toxin receptor 1	protein-coding	+
ANTXR2	1.80038	0.201497	0.671835	0.406835	3.06379	1.09023	0.918885	11.176	12.0243	8.8648	10.6022	10.7268	10.4801	2142	6330	279	1710	2067	1264	ANTXR2	8233	80822772	80994626	CMG-2|CMG2|FLJ31074|ISH|JHF|MGC111533|MGC45856	118429	ENSG00000163297	GO:0004872|GO:0005515|GO:0005576|GO:0005783|GO:0005789|GO:0005886|GO:0016021|GO:0046872	chr4	81041797	81213501	HGNC:21732|MIM:608041|HPRD:07452	anthrax toxin receptor 2	protein-coding	-
ANTXRL	1	1	1	1	1	1	1	0	0	0	0	0	0	0	0	0	0	0	0	ANTXRL	2285	47658234	47701443		195977		GO:0004872|GO:0016020|GO:0016021|GO:0046872	chr10	47128240	47171452	HGNC:27277	anthrax toxin receptor-like	pseudo	+
ANTXRLP1	1	1	1	1	1	1	1	0	0	0	0	0	0	0	0	0	0	0	0		1165	47590262	47640844
ANXA1	2.1618	3.01933	2.83657	0.762114	0.4374	0.580821	0.465612	9.20137	10.3136	10.7956	10.7055	9.92168	9.60262	545	1934	1064	1837	1183	688	ANXA1	1536	75766648	75785310	ANX1|LPC1	301	ENSG00000135046	GO:0001533|GO:0004859|GO:0005102|GO:0005198|GO:0005509|GO:0005515|GO:0005543|GO:0005544|GO:0005576|GO:0005634|GO:0005737|GO:0005886|GO:0005929|GO:0006629|GO:0006916|GO:0006928|GO:0006954|GO:0007049|GO:0007165|GO:0007166|GO:0016323|GO:0018149|GO:0019834|GO:0030216|GO:0030674|GO:0031340|GO:0042127|GO:0042383|GO:0050482	chr9	74956601	74975127	HGNC:533|MIM:151690|HPRD:01060	annexin A1	protein-coding	+
ANXA10	1	1	1	1	1	1	1	0	0	0	0	0	0	0	0	0	0	0	0	ANXA10	1447	169013689	169108893	ANX14	11199	ENSG00000109511	GO:0005509|GO:0005544|GO:0005739	chr4	169250282	169345468	HGNC:534|MIM:608008|HPRD:09724	annexin A10	protein-coding	+
ANXA11	1.01137	1.75054	0.837604	0.617956	0.58636	0.746158	1.22545	13.0113	13.0277	13.8191	12.7557	12.3332	13.049	7644	12690	8652	7608	6294	7500	ANXA11	3629	81914881	81965433	ANX11|CAP50	311	ENSG00000122359	GO:0005509|GO:0005515|GO:0005544|GO:0005634|GO:0005635|GO:0005654|GO:0005737|GO:0005819|GO:0005856|GO:0006909|GO:0007049|GO:0007109|GO:0030496|GO:0042470|GO:0042581|GO:0042582|GO:0045335|GO:0048155|GO:0048306|GO:0051301|GO:0051592	chr10	81904860	81955308	HGNC:535|MIM:602572|HPRD:03983	annexin A11	protein-coding	-
ANXA13	1	1	1	1	1	1	1	0	0	0	0	0	0	0	0	0	0	0	0	ANXA13	1593	124693035	124749647	ANX13|ISA|MGC150460	312	ENSG00000104537	GO:0005509|GO:0005544|GO:0005886|GO:0030154	chr8	124762215	124818828	HGNC:536|MIM:602573|HPRD:03984	annexin A13	protein-coding	-
ANXA2	0.740139	1.66853	0.979821	0.729429	0.68043	0.550997	1.1587	15.8437	15.4096	16.5823	15.8143	14.9544	16.0268	54444	66144	58736	63388	38724	59084	ANXA2	1812	60639351	60690185	ANX2|ANX2L4|CAL1H|LIP2|LPC2|LPC2D|P36|PAP-IV	302	ENSG00000182718	GO:0001501|GO:0001525|GO:0004859|GO:0005509|GO:0005515|GO:0005544|GO:0005546|GO:0005576|GO:0005604|GO:0005625|GO:0005737|GO:0005769|GO:0005886|GO:0007589|GO:0008092|GO:0017137|GO:0030199|GO:0031340|GO:0042383|GO:0042470|GO:0042730|GO:0043234|GO:0048471	chr15	58426642	58477477	HGNC:537|MIM:151740|HPRD:01061	annexin A2	protein-coding	-
ANXA2P1	0.700838	1.24995	0.703172	0.652618	0.844607	0.650451	1.50085	7.88604	7.37319	8.20791	7.37799	6.7575	7.96426	219	252	177	183	132	221	ANXA2P1	1343	154228622	154229963	ANX2L1|ANX2P1|LPC2A	303			chr4	154448071	154449413	HGNC:538	annexin A2 pseudogene 1	pseudo	-
ANXA2P2	1.15676	3.06758	0.847955	0.477938	0.132228	0.651991	0.478672	7.12254	7.33263	8.73965	6.8846	6.26753	5.82074	129	245	256	130	94	50	ANXA2P2	1310	33624224	33625532	ANX2L2|ANX2P2|LPC2B	304		GO:0001525|GO:0004859|GO:0005509|GO:0005544|GO:0005546|GO:0005576|GO:0005604|GO:0005737|GO:0005769|GO:0007589|GO:0008092|GO:0017137|GO:0030199|GO:0042383|GO:0042470|GO:0042730|GO:0043234|GO:0048471	chr9	33614223	33615532	HGNC:539	annexin A2 pseudogene 2	pseudo	+
ANXA2P3	0.74485	2.02113	1.18122	0.965888	0.532134	0.609067	0.910507	11.5521	11.1271	12.5673	11.7924	11.077	11.6571	2780	3399	3633	3902	2635	2858	ANXA2P3	1350	66585286	66586634	ANX2L3|ANX2P3|LIP2|LPC2C	305			chr10	66255291	66256640	HGNC:540	annexin A2 pseudogene 3	pseudo	+
ANXA2R	93.5211	1	143.678	0.0106928	1	0.00696003	0.000876113	0	6.54722	0	7.16669	0	0	0	142	0	158	0	0		1266	43039183	43040447
ANXA3	1	1.44993	1	1	0.689689	1	1	0	0	0.535982	0	0	0	0	0	1	0	0	0	ANXA3	1618	79472743	79531605	ANX3	306	ENSG00000138772	GO:0005509|GO:0005544|GO:0005737|GO:0005886|GO:0006909|GO:0010595|GO:0016020|GO:0019834|GO:0021766|GO:0030424|GO:0030425|GO:0030670|GO:0031100|GO:0042581|GO:0042742|GO:0043025|GO:0043312|GO:0045766|GO:0051054|GO:0051091|GO:0051384|GO:0070848	chr4	79691766	79750629	HGNC:541|MIM:106490|HPRD:00111	annexin A3	protein-coding	+
ANXA4	0.914257	1.26929	0.76741	0.218094	0.824205	0.259828	1.36311	9.44886	9.31953	9.79288	9.06693	7.12255	9.51396	647	971	531	590	170	647	ANXA4	2142	69969128	70053596	ANX4|DKFZp686H02120|MGC75105|PIG28|ZAP36	307	ENSG00000196975	GO:0004859|GO:0005509|GO:0005544|GO:0005737|GO:0006916|GO:0007165	chr2	69822631	69907100	HGNC:542|MIM:106491|HPRD:00112	annexin A4	protein-coding	+
ANXA5	1.29309	1.42048	1.2403	0.701051	0.972353	0.730887	1.1136	12.2112	12.5821	12.7176	12.5219	12.0696	12.6772	4390	9318	4032	6470	5243	5796	ANXA5	1599	122589153	122618147	ANX5|ENX2|PP4	308	ENSG00000164111	GO:0004859|GO:0005509|GO:0005515|GO:0005543|GO:0005544|GO:0005622|GO:0005737|GO:0006916|GO:0007165|GO:0007596|GO:0010033|GO:0030971|GO:0043499|GO:0050819|GO:0051260	chr4	122808602	122837597	HGNC:543|MIM:131230|HPRD:00568	annexin A5	protein-coding	-
ANXA6	0.791609	2.86844	0.86777	1.10546	0.456728	1.00844	1.50971	12.4018	12.0647	13.9221	12.1972	12.2093	12.7915	5010	6510	9292	5166	5776	6274	ANXA6	3115	150480268	150537443	ANX6|CBP68	309	ENSG00000197043	GO:0005509|GO:0005515|GO:0005544|GO:0005737|GO:0006816|GO:0006937|GO:0016324|GO:0042470|GO:0043234|GO:0048471	chr5	150460463	150517636	HGNC:544|MIM:114070|HPRD:00231	annexin A6	protein-coding	-
ANXA7	2.69605	1.85653	1.1651	0.199196	0.104874	0.46094	0.167179	10.0449	11.4758	10.9375	10.2654	9.14803	7.68427	978	4328	1174	1354	692	182	ANXA7	2204	75135190	75173841	ANX7|SNX|SYNEXIN	310	ENSG00000138279	GO:0005509|GO:0005515|GO:0005544|GO:0005625|GO:0005626|GO:0005634|GO:0005635|GO:0005829|GO:0005886|GO:0006874|GO:0007599|GO:0008283|GO:0008360|GO:0009651|GO:0009992|GO:0031982|GO:0048306	chr10	74805195	74843847	HGNC:545|MIM:186360|HPRD:01720	annexin A7	protein-coding	-
ANXA8	1	1	5.49297	1	3.37345	0.182051	0.630093	0	0	0	2.45759	0	1.75423	0	0	0	6	0	3	ANXA8	4352	47157985	48271368	ANX8|FLJ53095	653145	ENSG00000165390		chr10	47875231	47891374	HGNC:546|MIM:602396	annexin A8	protein-coding	+
ANXA8L1	1	1	1	5.05419	1	5.05419	1	0	0	0	0	2.33748	0	0	0	0	0	6	0	ANXA8L1	2213	47746851	47763040	bA301J7.3	728113	ENSG00000150165	GO:0005509|GO:0005544	chr10	46577995	46594046	HGNC:23334	annexin A8-like 1	protein-coding	-
ANXA9	31.3265	1	1	0.0319219	1	1	1	0	4.96931	0	0	0	0	0	47	0	0	0	0	ANXA9	1824	150954500	150968114	ANX31	8416	ENSG00000143412	GO:0001786|GO:0005509|GO:0005543|GO:0005544|GO:0005829|GO:0009986|GO:0015464|GO:0016337|GO:0042803	chr1	149221123	149234738	HGNC:547|MIM:603319	annexin A9	protein-coding	+
AOAH	1	1	1	1	1	1	1	0	0	0	0	0	0	0	0	0	0	0	0	AOAH	2557	36552550	36764154		313	ENSG00000136250	GO:0003824|GO:0004465|GO:0005576|GO:0006629|GO:0006954|GO:0016788|GO:0050528	chr7	36519074	36730679	HGNC:548|MIM:102593|HPRD:00027	acyloxyacyl hydrolase (neutrophil)	protein-coding	-
AOAH-IT1	1	1	1	1	1	1	1	0	0	0	0	0	0	0	0	0	0	0	0		573	36637441	36639726
AOC1	1	1	1	1	1	1	1	0	0	0	0	0	0	0	0	0	0	0	0		2493	150549566	150558379
AOC2	1	1	1	1	1	1	1	0	0	0	0	0	0	0	0	0	0	0	0	AOC2	2665	40996610	41002724	DAO2|RAO	314	ENSG00000131480	GO:0005507|GO:0005737|GO:0005886|GO:0006584|GO:0007601|GO:0008131|GO:0009055|GO:0009308|GO:0016491|GO:0046872|GO:0048038|GO:0055114	chr17	38250135	38256251	HGNC:549|MIM:602268|HPRD:11889	amine oxidase, copper containing 2 (retina-specific)	protein-coding	+
AOC3	1	1	1	1	1	1	1	0	0	0	0	0	0	0	0	0	0	0	0	AOC3	4154	41003202	41010147	HPAO|SSAO|VAP-1|VAP1	8639	ENSG00000131471	GO:0005507|GO:0005886|GO:0006954|GO:0007155|GO:0008131|GO:0009308|GO:0009986|GO:0016021|GO:0016491|GO:0042803|GO:0046872|GO:0048038|GO:0055114	chr17	38256727	38263666	HGNC:550|MIM:603735|HPRD:04770	amine oxidase, copper containing 3 (vascular adhesion protein 1)	protein-coding	+
AOC4P	1	1	1	1	1	1	1	0	0	0	0	0	0	0	0	0	0	0	0		2073	41019163	41021234
AOX1	0.235742	1.04382	0.0367416	2.39427	1.04606	15.3621	29.1007	7.43314	5.34842	7.49502	2.6667	6.608	7.55998	160	62	108	7	119	167	AOX1	4933	201450732	201536217	AO|AOH1	316	ENSG00000138356	GO:0004031|GO:0004854|GO:0005488|GO:0005506|GO:0005737|GO:0006800|GO:0006954|GO:0009055|GO:0016491|GO:0046872|GO:0050660|GO:0051287|GO:0051537|GO:0055114	chr2	201158976	201244462	HGNC:553|MIM:602841|HPRD:07537	aldehyde oxidase 1	protein-coding	+
AOX2P	1	1	1	1	1	1	1	0	0	0	0	0	0	0	0	0	0	0	0	AOX2P	3733	201560447	201658941	AOH2|AOX2	344454			chr2	201343640	201367191	HGNC:18450	aldehyde oxidase 2 pseudogene	pseudo	+
AP1AR	0.0692048	0.00333744	0.903594	12.2383	97.6743	0.93731	0.36083	10.003	6.15001	1.77595	9.85674	9.76334	8.38586	950	108	2	1020	1060	296	AP1AR	2908	113152896	113191211	2C18|C4orf16|GBAR|gamma-BAR	55435	ENSG00000138660	GO:0005769|GO:0005770|GO:0005794|GO:0015031|GO:0030133	chr4	113372344	113410660	HGNC:28808|MIM:610851|HPRD:12824	adaptor-related protein complex 1 associated regulatory protein	protein-coding	+
AP1B1	0.540232	0.644773	0.747386	1.60732	2.69393	1.16182	2.32402	12.2736	11.3853	11.6405	11.8535	12.0699	13.0702	4584	4065	1911	4071	5244	7611	AP1B1	4178	29723670	29784572	ADTB1|AP105A|BAM22|CLAPB2	162	ENSG00000100280	GO:0005215|GO:0005515|GO:0005794|GO:0005829|GO:0006886|GO:0006892|GO:0006897|GO:0008565|GO:0016020|GO:0016044|GO:0030117|GO:0030131|GO:0030665|GO:0031410	chr22	28053671	28114572	HGNC:554|MIM:600157|HPRD:02541	adaptor-related protein complex 1, beta 1 subunit	protein-coding	-
AP1B1P1	1	1	1	1	1	1	1	0	0	0	0	0	0	0	0	0	0	0	0	AP1B1P1	827	32517965	32529456	ADTB1L1|dJ127L4.2	23782			chr22	30858204	30858594	HGNC:297	adaptor-related protein complex 1, beta 1 subunit pseudogene 1	pseudo	+
AP1G1	1.38668	0.0566327	0.447049	0.598675	15.1055	1.857	1.91278	8.69619	9.16783	4.55397	7.5347	8.42767	8.47098	384	874	14	204	420	314	AP1G1	6848	71762906	71842976	ADTG|CLAPG1|MGC18255	164	ENSG00000166747	GO:0005215|GO:0005515|GO:0005737|GO:0005794|GO:0005802|GO:0005829|GO:0006886|GO:0006892|GO:0006897|GO:0008565|GO:0016020|GO:0016044|GO:0030119|GO:0030131|GO:0030136|GO:0030665|GO:0031410|GO:0048471	chr16	70320406	70400477	HGNC:555|MIM:603533|HPRD:04637	adaptor-related protein complex 1, gamma 1 subunit	protein-coding	-
AP1G2	1	661.143	425.441	1	0.00151253	0.0023505	0.000295953	0	0	9.36882	8.73282	0	0	0	0	396	468	0	0	AP1G2	2954	24028773	24037045	G2AD	8906	ENSG00000213983	GO:0000139|GO:0005515|GO:0005737|GO:0005768|GO:0005794|GO:0005798|GO:0005886|GO:0006886|GO:0008565|GO:0010008|GO:0016020|GO:0016192|GO:0030117|GO:0030121|GO:0030133|GO:0030659|GO:0031410|GO:0044419	chr14	23098617	23107119	HGNC:556|MIM:603534|HPRD:04638	adaptor-related protein complex 1, gamma 2 subunit	protein-coding	-
AP1M1	1.14966	0.673734	0.711917	1.01796	0.612466	1.64389	0.57964	10.6677	10.8689	10.098	10.1775	10.8946	9.39069	1506	2842	656	1274	2322	594	AP1M1	2391	16308666	16346156	AP47|CLAPM2|CLTNM|MU-1A	8907	ENSG00000072958	GO:0005515|GO:0005794|GO:0005829|GO:0006886|GO:0006892|GO:0016020|GO:0016044|GO:0016192|GO:0030131|GO:0030665|GO:0031410|GO:0044419	chr19	16169665	16207156	HGNC:13667|MIM:603535|HPRD:04639	adaptor-related protein complex 1, mu 1 subunit	protein-coding	+
AP1M2	1	1	1	119.931	1	119.931	1	0	0	0	0	6.90606	0	0	0	0	0	146	0	AP1M2	1757	10683348	10697991	AP1-mu2|HSMU1B|MU-1B|MU1B|mu2	10053	ENSG00000129354	GO:0005515|GO:0005794|GO:0005829|GO:0006605|GO:0006892|GO:0006903|GO:0016020|GO:0016044|GO:0030131|GO:0030665|GO:0031410	chr19	10544348	10558991	HGNC:558|MIM:607309|HPRD:06296	adaptor-related protein complex 1, mu 2 subunit	protein-coding	-
AP1S1	1.52573	2.04624	0.960284	1.23621	0.845831	1.96413	1.80228	10.8315	11.441	11.8645	10.773	11.7469	11.6229	1687	4225	2232	1925	4192	2791	AP1S1	1297	100797687	100804557	AP19|CLAPS1|FLJ92436|SIGMA1A|WUGSC:H_DJ0747G18.2	1174	ENSG00000106367	GO:0005515|GO:0005794|GO:0005829|GO:0005905|GO:0006886|GO:0006892|GO:0006898|GO:0008565|GO:0009615|GO:0016020|GO:0016044|GO:0030117|GO:0030121|GO:0030130|GO:0030659|GO:0031410	chr7	100584406	100591277	HGNC:559|MIM:603531|HPRD:04635	adaptor-related protein complex 1, sigma 1 subunit	protein-coding	+
AP1S2	1.07295	1.10959	1.82969	0.956923	1.14317	0.561149	0.693267	10.9457	11.0473	11.0957	11.8173	10.9838	11.2888	1826	3216	1310	3970	2470	2214	AP1S2	2329	15843930	15873137	MGC:1902|MRX59|SIGMA1B	8905	ENSG00000182287	GO:0005515|GO:0005794|GO:0005829|GO:0005905|GO:0006886|GO:0006892|GO:0006897|GO:0008565|GO:0016020|GO:0016044|GO:0030119|GO:0030130|GO:0030131|GO:0030659|GO:0031410	chrX	15753850	15783021	HGNC:560|MIM:300629|HPRD:04636	adaptor-related protein complex 1, sigma 2 subunit	protein-coding	-
AP1S3	0.00532136	0.0272048	1.27726	2.43457	0.195603	0.010143	0.000524525	7.55399	0	2.354	7.90704	1.28367	0	174	0	3	264	3	0	AP1S3	4041	224620048	224702319		130340	ENSG00000152056	GO:0005515|GO:0005794|GO:0005829|GO:0005905|GO:0006886|GO:0006892|GO:0006897|GO:0008565|GO:0016020|GO:0016044|GO:0030117|GO:0030130|GO:0030131|GO:0030659|GO:0031410	chr2	224328291	224410563	HGNC:18971|HPRD:16495	adaptor-related protein complex 1, sigma 3 subunit	protein-coding	-
AP2A1	1.68559	0.325988	1.52489	1.35432	1.83398	1.49705	0.39219	8.16656	8.91981	6.54945	8.77526	9.35738	7.42443	266	736	56	482	800	152	AP2A1	3499	50270181	50310369	ADTAA|AP2-ALPHA|CLAPA1	160	ENSG00000196961	GO:0005515|GO:0005829|GO:0005886|GO:0005905|GO:0006886|GO:0006895|GO:0006897|GO:0008565|GO:0030117|GO:0030122|GO:0030130|GO:0030666|GO:0050690	chr19	54961992	55002181	HGNC:561|MIM:601026|HPRD:03016	adaptor-related protein complex 2, alpha 1 subunit	protein-coding	+
AP2A2	1.10299	0.120925	1.24919	1.15858	13.3486	1.02298	1.29215	10.1112	10.2527	7.06342	10.4322	10.465	10.802	1024	1854	80	1520	1724	1580	AP2A2	4656	925810	1012245	ADTAB|CLAPA2|HIP9|HYPJ	161	ENSG00000183020	GO:0003674|GO:0005515|GO:0005829|GO:0005886|GO:0005905|GO:0006886|GO:0006897|GO:0008289|GO:0008565|GO:0030117|GO:0030122|GO:0030666|GO:0050690	chr11	915841	1002240	HGNC:562|MIM:607242|HPRD:06256	adaptor-related protein complex 2, alpha 2 subunit	protein-coding	+
AP2B1	0.602213	0.411832	0.700554	1.21895	2.00189	1.04784	1.17682	11.4633	10.7316	10.1834	10.9498	11.0173	11.1848	2614	2584	696	2176	2528	2060	AP2B1	5763	33914283	34053436	ADTB2|AP105B|AP2-BETA|CLAPB1|DKFZp781K0743	163	ENSG00000006125	GO:0005515|GO:0005829|GO:0005886|GO:0005905|GO:0006886|GO:0008565|GO:0016192|GO:0030117|GO:0030131|GO:0030276|GO:0030666|GO:0050690	chr17	30938395	31077549	HGNC:563|MIM:601025|HPRD:03015	adaptor-related protein complex 2, beta 1 subunit	protein-coding	+
AP2M1	1.01665	2.85709	0.849616	0.840341	0.364265	1.00555	1.22494	12.4041	12.4279	13.9187	12.169	12.177	12.4617	5018	8374	9270	5066	5648	4992	AP2M1	1940	183892635	183901879	AP50|CLAPM1|mu2	1173	ENSG00000161203	GO:0005215|GO:0005515|GO:0005778|GO:0005829|GO:0005886|GO:0006886|GO:0008289|GO:0016192|GO:0030131|GO:0030132|GO:0030666|GO:0050690	chr3	185375328	185384573	HGNC:564|MIM:601024|HPRD:03014	adaptor-related protein complex 2, mu 1 subunit	protein-coding	+
AP2S1	0.918238	2.06279	0.827721	1.78321	0.686584	1.97821	1.71105	13.6291	13.5061	14.6737	13.3564	14.3406	14.1312	11730	17680	15645	11537	25304	15880	AP2S1	1254	47341416	47354252	AP17|AP17-DELTA|CLAPS2	1175	ENSG00000042753	GO:0005215|GO:0005515|GO:0005829|GO:0005886|GO:0005905|GO:0006886|GO:0008565|GO:0016192|GO:0030100|GO:0030117|GO:0030122|GO:0030666|GO:0048268|GO:0050690	chr19	52033263	52046043	HGNC:565|MIM:602242|HPRD:03762	adaptor-related protein complex 2, sigma 1 subunit	protein-coding	-
AP3B1	3.04621	1.31932	0.699172	0.324257	0.909563	1.41275	1.7157	8.19874	9.80576	8.59854	7.68246	8.18097	8.46178	272	1360	232	226	354	312	AP3B1	4049	77298151	77590579	ADTB3|ADTB3A|HPS|HPS2|PE	8546	ENSG00000132842	GO:0005515|GO:0005794|GO:0006622|GO:0006886|GO:0006897|GO:0007596|GO:0008565|GO:0016020|GO:0019882|GO:0019903|GO:0030117|GO:0030665|GO:0031410|GO:0048007|GO:0051138	chr5	77333906	77626284	HGNC:566|MIM:603401|HPRD:04551	adaptor-related protein complex 3, beta 1 subunit	protein-coding	-
AP3B2	1	1	1	1	1	1	1	0	0	0	0	0	0	0	0	0	0	0	0	AP3B2	3787	83328034	83378660	DKFZp686D17136|NAPTB	8120	ENSG00000103723	GO:0005215|GO:0005515|GO:0006886|GO:0006892|GO:0006897|GO:0008565|GO:0016020|GO:0030117|GO:0030137|GO:0030665|GO:0031410|GO:0044431	chr15	81125088	81175689	HGNC:567|MIM:602166|HPRD:03699	adaptor-related protein complex 3, beta 2 subunit	protein-coding	-
AP3D1	1.62124	1.36811	1.62346	0.995102	1.59554	0.993742	1.34456	10.7497	11.4468	11.2019	11.4487	11.4397	11.8759	1594	4242	1410	3075	3388	3326	AP3D1	5056	2100988	2151556	ADTD|hBLVR	8943	ENSG00000065000	GO:0000139|GO:0005215|GO:0005515|GO:0005737|GO:0005794|GO:0006726|GO:0006886|GO:0008565|GO:0016020|GO:0016192|GO:0030117|GO:0061088	chr19	2051993	2102556	HGNC:568|MIM:607246|HPRD:06260	adaptor-related protein complex 3, delta 1 subunit	protein-coding	-
AP3M1	1.68962	0.0288447	1.10262	0.311942	0.0742963	0.478011	0.000244723	8.86612	9.62281	3.75057	9.00705	7.94216	0	432	1198	8	566	300	0	AP3M1	5253	75880016	75910826	MGC22164	26985	ENSG00000185009	GO:0005515|GO:0005764|GO:0005794|GO:0006622|GO:0006886|GO:0016192|GO:0030131	chr10	75550021	75580832	HGNC:569|MIM:610366|HPRD:16496	adaptor-related protein complex 3, mu 1 subunit	protein-coding	-
AP3M2	0.874955	0.651037	0.695325	1.59436	1.17884	2.00625	1.10366	9.12805	8.93533	8.50886	8.60381	9.60831	8.74623	518	744	218	428	952	380	AP3M2	3670	42010465	42028701	AP47B|CLA20|P47B	10947	ENSG00000070718	GO:0005515|GO:0005794|GO:0006886|GO:0016192|GO:0030119|GO:0030131	chr8	42129621	42147858	HGNC:570|MIM:610469|HPRD:09801	adaptor-related protein complex 3, mu 2 subunit	protein-coding	+
AP3S1	1.37315	2.16216	1.52514	0.572417	0.485418	0.515369	0.688185	9.38271	9.8402	10.4952	9.99166	9.03533	9.45248	618	1393	864	1120	640	620	AP3S1	1289	115177620	115249778	CLAPS3|Sigma3A	1176	ENSG00000177879	GO:0005215|GO:0005515|GO:0005794|GO:0006886|GO:0008286|GO:0008565|GO:0016020|GO:0016192|GO:0030119|GO:0030133|GO:0030659|GO:0031410	chr5	115205518	115277677	HGNC:2013|MIM:601507|HPRD:03298	adaptor-related protein complex 3, sigma 1 subunit	protein-coding	+
AP3S2	0.580938	1.68971	0.763625	2.59501	0.0802756	1.97419	0.17778	9.45109	8.66754	10.2079	9.06202	10.0433	6.56897	648	618	708	588	1287	84	AP3S2	6053	90373832	90437617	AP3S3|FLJ35955|sigma3b	10239	ENSG00000157823	GO:0005515|GO:0005794|GO:0006886|GO:0008565|GO:0016020|GO:0016192|GO:0030117|GO:0030659|GO:0031410	chr15	88174835	88238621	HGNC:571|MIM:602416|HPRD:03880	adaptor-related protein complex 3, sigma 2 subunit	protein-coding	-
AP4B1	1.81356	3.83041	1.836	0.998679	0.00137319	0.986474	0.00036067	7.57075	8.42958	9.50825	8.44732	8.42767	0	176	524	436	384	420	0	AP4B1	3479	114436818	114447746	BETA-4	10717	ENSG00000134262	GO:0005215|GO:0005515|GO:0005625|GO:0005794|GO:0005802|GO:0006886|GO:0008565|GO:0016192|GO:0030117|GO:0030131	chr1	114239200	114249264	HGNC:572|MIM:607245|HPRD:06259	adaptor-related protein complex 4, beta 1 subunit	protein-coding	-
AP4B1-AS1	1	1	1	1	1	1	1	0	0	0	0	0	0	0	0	0	0	0	0		2148	114355235	114443859
AP4E1	0.00556165	0.0441913	3.90632	164.785	0.0988173	0.234615	0.00014078	7.83919	0.348917	3.33909	9.805	7.71336	0	212	2	6	984	256	0	AP4E1	6782	51200870	51298097	DKFZp686L12167	23431	ENSG00000081014	GO:0005198|GO:0005515|GO:0005794|GO:0006886|GO:0016192|GO:0030117|GO:0030126	chr15	48988238	49085389	HGNC:573|MIM:607244|HPRD:06258	adaptor-related protein complex 4, epsilon 1 subunit	protein-coding	+
AP4M1	4.17259	0.0246415	2.67729	0.26171	71.3959	0.407878	0.657295	6.15587	8.21681	0.813102	7.57664	6.28285	6.97087	66	452	1	210	95	111	AP4M1	1868	99699131	99704803	CPSQ3|MU-4|MU-ARP2	9179	ENSG00000221838	GO:0000138|GO:0005215|GO:0005515|GO:0005794|GO:0005905|GO:0006886|GO:0016020|GO:0016192|GO:0030119|GO:0030131	chr7	99537066	99542739	HGNC:574|MIM:602296|HPRD:03803	adaptor-related protein complex 4, mu 1 subunit	protein-coding	+
AP4S1	0.296674	0.153997	50.8321	0.519078	3.40919	0.00302952	0.0106512	2.69903	0.945978	0	8.3667	0	1.76943	6	3	0	363	0	3	AP4S1	6323	31494313	31565656	AP47B|CLA20|CLAPS4|FLJ32366	11154	ENSG00000100478	GO:0005215|GO:0005515|GO:0005794|GO:0005905|GO:0008565|GO:0016020	chr14	30564434	30632389	HGNC:575|MIM:607243|HPRD:06257	adaptor-related protein complex 4, sigma 1 subunit	protein-coding	+
AP5B1	4.5245	0.0257725	5.44908	2.22859	54.7684	1.85045	0.259231	6.0888	8.26655	0.810772	8.53481	9.42269	6.58604	63	468	1	408	837	85		6595	65541370	65548062
AP5M1	238.252	10.1262	1	2.10655	0.0987537	501.891	1	0	7.89634	3.34002	0	8.97123	0	0	362	6	0	612	0		3095	57735607	57756797
AP5S1	3.3582	0.0425059	9.43829	0.891727	220.149	0.317282	0.991488	6.90581	8.65349	2.34961	10.1443	8.48817	10.1319	111	612	3	1245	438	993		1960	3801172	3805954
AP5Z1	1.1724	1.33943	1.07504	1.56458	1.32722	1.70627	1.65358	11.1508	11.3803	11.5725	11.2552	12.0261	11.9809	2105	4051	1823	2689	5087	3577		5519	4815263	4834026
APAF1	0.0045185	0.00139227	0.721423	0.308126	1	0.00192989	0.000243006	9.48835	1.69841	0	9.01727	0	0	665	5	0	570	0	0	APAF1	7191	99039079	99129211	APAF-1|CED4|DKFZp781B1145	317	ENSG00000120868	GO:0000166|GO:0001843|GO:0005515|GO:0005524|GO:0005622|GO:0005625|GO:0005634|GO:0005737|GO:0005829|GO:0006309|GO:0006915|GO:0006952|GO:0007275|GO:0007399|GO:0008635|GO:0008656|GO:0030900|GO:0042802|GO:0042981|GO:0051402	chr12	97563209	97653342	HGNC:576|MIM:602233|HPRD:03755	apoptotic peptidase activating factor 1	protein-coding	+
APBA1	0.264247	0.0174866	0.0600434	3.29984	0.662729	14.5224	0.199775	7.61883	5.69879	1.78123	3.56098	7.42119	1.18772	182	79	2	13	209	2	APBA1	6584	72042450	72287275	D9S411E|MINT1|X11|X11A|X11ALPHA	320	ENSG00000107282	GO:0001701|GO:0005515|GO:0005546|GO:0005886|GO:0006461|GO:0006886|GO:0007155|GO:0007268|GO:0007399|GO:0007626|GO:0008021|GO:0008088|GO:0010468|GO:0014047|GO:0014051|GO:0030165|GO:0035264	chr9	71232269	71477095	HGNC:578|MIM:602414|HPRD:03879	amyloid beta (A4) precursor protein-binding, family A, member 1	protein-coding	-
APBA2	75.4433	1	1	0.013255	1	1	1	0	6.23732	0	0	0	0	0	114	0	0	0	0	APBA2	3637	29213841	29410516	D15S1518E|HsT16821|LIN-10|MGC99508|MGC:14091|MINT2|X11L	321	ENSG00000034053	GO:0001701|GO:0005515|GO:0005886|GO:0007268|GO:0007399|GO:0007626|GO:0010468|GO:0015031|GO:0035264	chr15	27001132	27197808	HGNC:579|MIM:602712|HPRD:04090	amyloid beta (A4) precursor protein-binding, family A, member 2	protein-coding	+
APBA3	0.256226	0.0144667	0.0144667	4.72314	75.6973	83.654	602.152	6.11112	4.14662	0	0	6.38636	6.24217	64	27	0	0	102	67	APBA3	2158	3750772	3761673	MGC:15815|X11L2|mint3	9546	ENSG00000011132	GO:0001701|GO:0005515|GO:0007268|GO:0010468|GO:0015031|GO:0016020|GO:0023034	chr19	3701771	3712673	HGNC:580|MIM:604262|HPRD:05038	amyloid beta (A4) precursor protein-binding, family A, member 3	protein-coding	-
APBB1	1.29696	0.925281	1.62634	2.87515	0.660675	2.29284	0.375911	10.0885	10.4637	9.97648	10.7902	11.9873	9.3785	1008	2146	603	1948	4952	589	APBB1	3616	6416355	6440702	FE65|MGC:9072|RIR	322	ENSG00000166313	GO:0001540|GO:0003682|GO:0005515|GO:0005634|GO:0005737|GO:0005886|GO:0006974|GO:0007050|GO:0007165|GO:0007409|GO:0008134|GO:0016563|GO:0016568|GO:0030027|GO:0030308|GO:0030426|GO:0042393|GO:0043065|GO:0043967|GO:0045202|GO:0045449|GO:0045749|GO:0050760|GO:0070064	chr11	6372931	6397220	HGNC:581|MIM:602709|HPRD:04087	amyloid beta (A4) precursor protein-binding, family B, member 1 (Fe65)	protein-coding	-
APBB1IP	0.879575	1.463	0.649453	0.579957	0.54004	0.785453	1.21621	8.02414	7.83902	8.57308	7.40144	7.05304	7.68421	241	348	228	186	162	182	APBB1IP	2637	26727267	26856732	INAG1|PREL1|RARP1|RIAM	54518	ENSG00000077420	GO:0005737|GO:0005829|GO:0005856|GO:0005886|GO:0005925|GO:0007165|GO:0030027|GO:0030054	chr10	26767272	26896738	HGNC:17379|MIM:609036|HPRD:16420	amyloid beta (A4) precursor protein-binding, family B, member 1 interacting protein	protein-coding	+
APBB2	0.375522	0.000603918	1.64859	0.0368793	1	0.00840049	4.61341e-05	10.6934	9.28033	0	11.4146	4.51928	0	1533	945	0	3003	28	0	APBB2	9189	40812045	41216635	DKFZp434E033|FE65L|FE65L1|MGC35575	323	ENSG00000163697	GO:0001540|GO:0005515|GO:0005634|GO:0007050|GO:0008134|GO:0016020|GO:0023034|GO:0030027|GO:0030308|GO:0030426|GO:0045202|GO:0045449|GO:0045749	chr4	40506802	40911392	HGNC:582|MIM:602710|HPRD:04088	amyloid beta (A4) precursor protein-binding, family B, member 2	protein-coding	-
APBB3	1	1	1	1	1	1	1	0	0	0	0	0	0	0	0	0	0	0	0	APBB3	2158	139937854	139944189	FE65L2|MGC150555|MGC87674|SRA	10307	ENSG00000113108	GO:0005515|GO:0005737|GO:0015629	chr5	139918037	139924373	HGNC:20708|MIM:602711|HPRD:04089	amyloid beta (A4) precursor protein-binding, family B, member 3	protein-coding	-
APC	0.555727	0.654974	2.65372	2.62199	0.0117146	0.549083	0.00298414	8.79425	7.94669	8.18375	10.2023	9.33736	1.76821	411	375	174	1296	789	3	APC	11216	112043203	112181936	BTPS2|DP2|DP2.5|DP3|GS	324	ENSG00000134982	GO:0000281|GO:0000776|GO:0001822|GO:0001942|GO:0005515|GO:0005634|GO:0005737|GO:0005813|GO:0005829|GO:0005881|GO:0005886|GO:0005913|GO:0005923|GO:0006461|GO:0006974|GO:0007026|GO:0007050|GO:0007091|GO:0007094|GO:0007155|GO:0007163|GO:0007409|GO:0008013|GO:0008017|GO:0008285|GO:0009798|GO:0009952|GO:0009953|GO:0009954|GO:0016328|GO:0019887|GO:0019901|GO:0030054|GO:0030335|GO:0030426|GO:0030858|GO:…	chr5	112071101	112209835	HGNC:583|MIM:611731|HPRD:01439	adenomatous polyposis coli	protein-coding	+
APC2	0.482093	0.0174691	1.22296	1.96099	1.14786	0.773026	0.0179113	5.83905	4.78643	0	6.12942	5.75801	0.198942	53	42	0	77	66	1	APC2	10151	1450149	1473243	APCL	10297	ENSG00000115266	GO:0000139|GO:0005737|GO:0005794|GO:0005856|GO:0005874|GO:0005886|GO:0006461|GO:0007165|GO:0008013|GO:0008017|GO:0016055|GO:0016342	chr19	1401148	1424243	HGNC:24036|MIM:612034|HPRD:09802	adenomatosis polyposis coli 2	protein-coding	+
APCDD1	0.676004	0.00869895	1.19674	0.00375223	0.29159	0.00211952	0.000266879	8.62293	8.05804	1.77799	8.88205	0	0	365	405	2	519	0	0	APCDD1	2562	10454626	10488698	B7323|DRAPC1	147495	ENSG00000154856	GO:0001942|GO:0005886|GO:0005887|GO:0017147|GO:0030178	chr18	10444625	10478698	HGNC:15718|MIM:607479|HPRD:09595	adenomatosis polyposis coli down-regulated 1	protein-coding	+
APCDD1L	1.54933	1.9808	1.12958	1.0206	0.911627	1.39986	1.59858	11.7641	12.3957	12.7502	11.9399	12.4251	12.6167	3220	8189	4124	4322	6708	5558	APCDD1L	3961	57034161	57089994	FLJ90166|MGC126807|MGC126809|RP4-685L9.2	164284	ENSG00000198768	GO:0016020|GO:0016021	chr20	56467832	56523355	HGNC:26892|HPRD:08294	adenomatosis polyposis coli down-regulated 1-like	protein-coding	-
APCDD1L-AS1	130.318	1.76007	104.537	0.358409	96.2886	0.446801	1.62069	0	7.02589	0.815629	6.70786	5.54557	7.40492	0	198	1	115	57	150		2096	57090436	57194948
APCS	1	1	1	1	1	1	1	0	0	0	0	0	0	0	0	0	0	0	0	APCS	931	159557617	159558661	MGC88159|PTX2|SAP	325	ENSG00000132703	GO:0005529|GO:0005576|GO:0005615|GO:0006457|GO:0006461|GO:0006953|GO:0031012|GO:0043234|GO:0046872|GO:0051082|GO:0051131|GO:0051789	chr1	157824240	157825284	HGNC:584|MIM:104770|HPRD:00101	amyloid P component, serum	protein-coding	+
APEH	2.45141	2.90678	3.56388	0.203272	0.826017	0.139821	0.673748	8.48632	9.77993	10.0257	10.3198	7.48142	9.74999	332	1336	624	1406	218	762	APEH	2758	49711436	49720934	ACPH|APH|D3F15S2|D3S48E|DNF15S2|MGC2178|OPH	327	ENSG00000164062	GO:0004252|GO:0005737|GO:0006508|GO:0016787	chr3	49686439	49695938	HGNC:586|MIM:102645|HPRD:00034	N-acylaminoacyl-peptide hydrolase	protein-coding	+
APELA	1	1	1	1	1	1	1	0	0	0	0	0	0	0	0	0	0	0	0		2622	165798141	165818679
APEX1	7.46258	2.98799	3.30861	0.226506	2.53817	0.510885	2.29194	7.57076	10.4704	9.14994	9.29698	8.32806	10.4937	176	2156	340	692	392	1276	APEX1	1553	20923291	20925931	APE|APE1|APEN|APEX|APX|HAP1|REF1	328	ENSG00000100823	GO:0003677|GO:0003713|GO:0003714|GO:0003906|GO:0004519|GO:0004520|GO:0004523|GO:0004528|GO:0004844|GO:0005515|GO:0005622|GO:0005634|GO:0005654|GO:0005737|GO:0005783|GO:0005813|GO:0005840|GO:0006284|GO:0006366|GO:0008081|GO:0008408|GO:0016491|GO:0016829|GO:0045454|GO:0046872|GO:0048471|GO:0051101	chr14	19993130	19995766	HGNC:587|MIM:107748|HPRD:00136	APEX nuclease (multifunctional DNA repair enzyme) 1	protein-coding	+
APEX2	1.02535	1.10466	0.00206652	0.475845	0.469324	236.101	1992.88	8.91858	8.9547	9.06218	0	7.88326	7.97084	448	754	320	0	288	222	APEX2	2095	55026757	55034306	APE2|APEXL2|XTH2	27301	ENSG00000169188	GO:0003677|GO:0003906|GO:0004519|GO:0005622|GO:0005634|GO:0005739|GO:0005743|GO:0006281|GO:0008270|GO:0016829	chrX	55043505	55050937	HGNC:17889|MIM:300773|HPRD:06442	APEX nuclease (apurinic/apyrimidinic endonuclease) 2	protein-coding	+
APH1A	0.809579	0.920943	0.867412	1.43662	0.94335	1.34083	1.00157	15.0524	14.7476	14.9335	14.8472	15.2703	14.8494	31458	41804	18732	32424	48202	26124	APH1A	2266	150237800	150241609	6530402N02Rik|APH-1|APH-1A|CGI-78	51107	ENSG00000117362	GO:0005515|GO:0005783|GO:0005789|GO:0005794|GO:0005886|GO:0005887|GO:0006509|GO:0006915|GO:0007219|GO:0007220|GO:0008624|GO:0016485|GO:0031293|GO:0032580|GO:0042987|GO:0043085	chr1	148504423	148508156	HGNC:29509|MIM:607629	anterior pharynx defective 1 homolog A (C. elegans)	protein-coding	-
APH1B	2.99273	0.148037	3.64655	0.986259	3.92677	0.809425	0.159585	7.08864	8.6701	4.33267	8.95517	8.65014	6.30601	126	619	12	546	490	70	APH1B	4193	63569750	63601325	APH-1B|DKFZp564D0372|FLJ33115|PRO1328|PSFL|TAAV688	83464	ENSG00000138613	GO:0005515|GO:0005886|GO:0006915|GO:0007219|GO:0008233|GO:0008624|GO:0016021|GO:0016485|GO:0030133|GO:0031293|GO:0043085	chr15	61356802	61388377	HGNC:24080|MIM:607630|HPRD:06361	anterior pharynx defective 1 homolog B (C. elegans)	protein-coding	+
API5	1.18495	0.415067	0.82615	1.16393	8.00687	1.66943	4.02219	9.79072	10.0355	8.52214	9.5152	10.2546	11.5234	820	1595	220	805	1490	2605	API5	3830	43333506	43366080	AAC-11|AAC11	8539	ENSG00000166181	GO:0005488|GO:0005634|GO:0005681|GO:0005737|GO:0006915|GO:0006916|GO:0017134	chr11	43290081	43322658	HGNC:594|MIM:609774|HPRD:16500	apoptosis inhibitor 5	protein-coding	+
APIP	9.74324	0.52589	4.10792	0.812812	0.224191	1.92784	0.0313026	3.28316	6.56756	2.35599	5.32157	6.26855	0.19879	9	144	3	44	94	1	APIP	1277	34903844	34937958	APIP2|CGI29|MMRP19|dJ179L10.2	51074	ENSG00000149089	GO:0005515|GO:0005737|GO:0006915|GO:0008652|GO:0009086|GO:0016829|GO:0042802|GO:0043167|GO:0043809|GO:0046872|GO:0071267	chr11	34860419	34894515	HGNC:17581|MIM:612491|HPRD:14725	APAF1 interacting protein	protein-coding	-
APITD1	506.721	20.148	916.331	0.592162	0.0496327	0.327459	0.000137429	0	8.98505	4.33256	9.83972	8.22911	0	0	770	12	1008	366	0	APITD1	1898	10490160	10502872	CENP-S|CENPS|MGC32686|MHF1	378708	ENSG00000175279|ENSG00000251503	GO:0000775|GO:0003677|GO:0003682|GO:0005515|GO:0005634|GO:0005694|GO:0006281|GO:0006352|GO:0006974|GO:0043240	chr1	10412746	10434646	HGNC:23163|MIM:609130	apoptosis-inducing, TAF9-like domain 1	protein-coding	+
APITD1-CORT	1	1	187.325	82.0048	1	0.437768	0.000672107	0	0	0	7.5494	6.35764	0	0	0	0	206	100	0		2151	10490160	10512060
APLF	0.00798418	0.00798418	0.00798418	74.6444	1	74.6444	1	6.96864	0	0	0	6.22196	0	116	0	0	0	91	0	APLF	3849	68694692	68807294	APFL|C2orf13|FLJ16593|MGC47799|PALF|Xip1	200558	ENSG00000169621	GO:0000012|GO:0000166|GO:0003906|GO:0004520|GO:0005515|GO:0005634|GO:0005737|GO:0005829|GO:0006302|GO:0006974|GO:0008408|GO:0016829|GO:0046872	chr2	68548195	68660797	HGNC:28724|MIM:611035|HPRD:09848	aprataxin and PNKP like factor	protein-coding	+
APLN	1	1	1	1	2.19843	1	18.9448	0	0	0	0	0	1.13647	0	0	0	0	0	2	APLN	3224	128779237	128788933	APEL|XNPEP2	8862	ENSG00000171388	GO:0005102|GO:0005179|GO:0005576|GO:0006955|GO:0007165|GO:0007595	chrX	128606919	128616614	HGNC:16665|MIM:300297|HPRD:02246	apelin	protein-coding	-
APLNR	1	1	1	1	1	1	1	0	0	0	0	0	0	0	0	0	0	0	0	APLNR	3876	57001053	57004927	AGTRL1|APJ|APJR|FLJ90771|FLJ96609|HG11|MGC45246	187	ENSG00000134817	GO:0004872|GO:0004930|GO:0005634|GO:0005886|GO:0005887|GO:0007186|GO:0031410|GO:0050878	chr11	56757630	56761503	HGNC:339|MIM:600052|HPRD:02503	apelin receptor	protein-coding	-
APLP1	183.013	1	1	0.0054641	289.203	1	2297.94	0	7.5158	0	0	0	8.17594	0	278	0	0	0	256	APLP1	2450	36359402	36370699	APLP	333	ENSG00000105290	GO:0005515|GO:0005604|GO:0005737|GO:0005886|GO:0006897|GO:0006915|GO:0007155|GO:0007193|GO:0007399|GO:0008201|GO:0008219|GO:0009887|GO:0016021|GO:0030818|GO:0031694|GO:0031695|GO:0031696|GO:0042802|GO:0046872|GO:0048471	chr19	41051241	41062539	HGNC:597|MIM:104775|HPRD:00102	amyloid beta (A4) precursor-like protein 1	protein-coding	+
APLP2	0.757259	0.91666	1.0462	0.619462	0.739915	0.448377	0.6483	14.7879	14.3868	14.6624	14.8531	13.6958	14.2278	26189	32553	15522	32557	16185	16979	APLP2	3992	129939717	130014706	APPH|APPL2|CDEBP	334	ENSG00000084234	GO:0003677|GO:0004867|GO:0005515|GO:0005634|GO:0005886|GO:0007186|GO:0016021|GO:0030414|GO:0042802	chr11	129444926	129519915	HGNC:598|MIM:104776|HPRD:00103	amyloid beta (A4) precursor-like protein 2	protein-coding	+
APMAP	0.668312	0.675378	0.816046	1.17937	0.726499	0.965863	0.601289	10.6465	10.0651	10.0803	10.3532	10.3031	9.6193	1484	1628	648	1439	1541	696		2221	24943581	24973425
APOA1	1	1	1	1	1	1	1	0	0	0	0	0	0	0	0	0	0	0	0	APOA1	897	116706470	116708338	MGC117399	335	ENSG00000118137	GO:0001540|GO:0001932|GO:0001935|GO:0002740|GO:0005319|GO:0005515|GO:0005543|GO:0005576|GO:0005615|GO:0005788|GO:0005886|GO:0006644|GO:0006656|GO:0006695|GO:0007186|GO:0008035|GO:0008202|GO:0008203|GO:0008211|GO:0010873|GO:0010903|GO:0015485|GO:0017127|GO:0019899|GO:0019915|GO:0030139|GO:0030141|GO:0030300|GO:0030301|GO:0030325|GO:0031410|GO:0032488|GO:0033344|GO:0033700|GO:0034190|GO:0034191|GO:…	chr11	116211679	116213548	HGNC:600|MIM:107680|HPRD:02517	apolipoprotein A-I	protein-coding	-
APOA1-AS	1	1	1	1	1	1	1	0	0	0	0	0	0	0	0	0	0	0	0		563	116706834	116726445
APOA1BP	0.404538	0.829279	0.395414	2.24644	1.79727	2.29828	3.76792	9.48627	8.18062	9.2162	8.14771	9.34826	10.062	664	441	356	312	795	946	APOA1BP	1121	156561559	156564091	AIBP|MGC119143|MGC119144|MGC119145|YJEFN1	128240	ENSG00000163382	GO:0005515|GO:0005576|GO:0005739|GO:0008150	chr1	154828182	154830715	HGNC:18453|MIM:608862|HPRD:16397	apolipoprotein A-I binding protein	protein-coding	+
APOA2	1	1	1	1	1	1	1	0	0	0	0	0	0	0	0	0	0	0	0	APOA2	473	161192084	161193418	Apo-AII|ApoA-II|apoAII	336	ENSG00000158874	GO:0002526|GO:0002740|GO:0005319|GO:0005515|GO:0005543|GO:0005576|GO:0005615|GO:0005788|GO:0006457|GO:0006641|GO:0006656|GO:0008035|GO:0008203|GO:0008289|GO:0009395|GO:0009749|GO:0010873|GO:0010903|GO:0015485|GO:0017127|GO:0030300|GO:0031100|GO:0031210|GO:0031647|GO:0032375|GO:0033344|GO:0033700|GO:0034190|GO:0034361|GO:0034364|GO:0034366|GO:0034370|GO:0034374|GO:0034375|GO:0034380|GO:0034384|GO:…	chr1	159458707	159460042	HGNC:601|MIM:107670|HPRD:00129	apolipoprotein A-II	protein-coding	-
APOA4	1	1	1	1	1	1	1	0	0	0	0	0	0	0	0	0	0	0	0	APOA4	1460	116691419	116694011	MGC142154|MGC142156	337	ENSG00000110244	GO:0002227|GO:0005319|GO:0005507|GO:0005576|GO:0005615|GO:0005788|GO:0006869|GO:0006982|GO:0007159|GO:0008203|GO:0008289|GO:0009986|GO:0010873|GO:0010898|GO:0016209|GO:0017127|GO:0019430|GO:0030300|GO:0031210|GO:0032374|GO:0033344|GO:0033700|GO:0034361|GO:0034364|GO:0034371|GO:0034372|GO:0034375|GO:0034378|GO:0034445|GO:0042157|GO:0042627|GO:0042632|GO:0042744|GO:0042803|GO:0043499|GO:0043691|GO:…	chr11	116196628	116199221	HGNC:602|MIM:107690|HPRD:00130	apolipoprotein A-IV	protein-coding	-
APOA5	1.42113	1	1	0.703667	1	1	1	0	0.507036	0	0	0	0	0	2	0	0	0	0	APOA5	1932	116660087	116663136	APOAV|FLJ97995|MGC126836|MGC126838|RAP3	116519	ENSG00000110243	GO:0005515|GO:0005543|GO:0005576|GO:0005615|GO:0006641|GO:0006869|GO:0008047|GO:0008201|GO:0008289|GO:0009725|GO:0010898|GO:0010902|GO:0019433|GO:0019899|GO:0031100|GO:0031210|GO:0034361|GO:0034362|GO:0034364|GO:0034370|GO:0042157|GO:0042246|GO:0042627|GO:0045723|GO:0048260|GO:0050750|GO:0050996|GO:0051006|GO:0055090|GO:0060229|GO:0060230|GO:0070325|GO:0070328	chr11	116165296	116167794	HGNC:17288|MIM:606368|HPRD:06966	apolipoprotein A-V	protein-coding	-
APOB	1	1	1	1	1	1	1	0	0	0	0	0	0	0	0	0	0	0	0	APOB	14121	21224302	21266945	FLDB|LDLCQ4	338	ENSG00000084674	GO:0001701|GO:0005319|GO:0005543|GO:0005576|GO:0005615|GO:0005783|GO:0005788|GO:0005792|GO:0005886|GO:0006642|GO:0007283|GO:0007399|GO:0008201|GO:0008202|GO:0008203|GO:0009566|GO:0009615|GO:0009743|GO:0009791|GO:0010008|GO:0010269|GO:0010744|GO:0010884|GO:0010886|GO:0012506|GO:0016042|GO:0017127|GO:0019433|GO:0019899|GO:0030301|GO:0030317|GO:0030669|GO:0031904|GO:0031983|GO:0034359|GO:0034360|GO:…	chr2	21077806	21120450	HGNC:603|MIM:107730|HPRD:00133	apolipoprotein B (including Ag(x) antigen)	protein-coding	-
APOBEC1	1	1	1	1	1	1	1	0	0	0	0	0	0	0	0	0	0	0	0	APOBEC1	903	7801997	7823195	APOBEC-1|BEDP|CDAR1|HEPR	339	ENSG00000111701	GO:0003723|GO:0004126|GO:0005515|GO:0006396|GO:0006397|GO:0006629|GO:0006970|GO:0008270|GO:0010043|GO:0010332|GO:0016554|GO:0016556|GO:0016787|GO:0017091|GO:0032869|GO:0042127|GO:0042158|GO:0042493|GO:0042953|GO:0045471|GO:0046872|GO:0048255|GO:0051592|GO:0051607	chr12	7693263	7709769	HGNC:604|MIM:600130|HPRD:02531	apolipoprotein B mRNA editing enzyme, catalytic polypeptide 1	protein-coding	-
APOBEC2	1	1	1	1	1	1	1	0	0	0	0	0	0	0	0	0	0	0	0	APOBEC2	1634	41020941	41032630	ARCD1|ARP1	10930	ENSG00000124701	GO:0003723|GO:0004126|GO:0006397|GO:0008270|GO:0016556|GO:0016787|GO:0046872	chr6	41128918	41140607	HGNC:605|MIM:604797|HPRD:07268	apolipoprotein B mRNA editing enzyme, catalytic polypeptide-like 2	protein-coding	+
APOBEC3A	1	1	1.83106	1	2.23072	0.546131	1.22735	0	0	0	0.872681	0	1.15751	0	0	0	2	0	2	APOBEC3A	1444	39353528	39359188	ARP3|PHRBN|bK150C2.1	200315	ENSG00000128383	GO:0003674|GO:0005575|GO:0008150|GO:0008270|GO:0016787|GO:0016814|GO:0046872	chr22	37683473	37689134	HGNC:17343|MIM:607109|HPRD:06168	apolipoprotein B mRNA editing enzyme, catalytic polypeptide-like 3A	protein-coding	+
APOBEC3A_B	1	29.671	17.288	1	0.033703	0.0578437	0.00723917	0	0	4.89098	4.1117	0	0	0	0	18	19	0	0		1103	39353528	39388783
APOBEC3B	1	59.7256	34.5596	1	0.0167433	0.0289355	0.00363273	0	0	5.90028	5.11101	0	0	0	0	36	38	0	0	APOBEC3B	1538	39378405	39388784	APOBEC1L|ARCD3|ARP4|DJ742C19.2|FLJ21201|PHRBNL|bK150C2.2	9582	ENSG00000179750	GO:0003674|GO:0003723|GO:0005575|GO:0008150|GO:0008270|GO:0016787|GO:0016814|GO:0046872	chr22	37708351	37718729	HGNC:17352|MIM:607110|HPRD:06169	apolipoprotein B mRNA editing enzyme, catalytic polypeptide-like 3B	protein-coding	+
APOBEC3B-AS1	1	1	1	1	1	1	1	0	0	0	0	0	0	0	0	0	0	0	0		702	39387565	39394225
APOBEC3C	0.948273	2.03694	0.81431	0.919568	0.173705	1.07085	0.434593	9.3827	9.30608	10.4091	9.08635	9.18511	7.88382	618	962	814	598	710	209	APOBEC3C	1109	39410266	39414825	APOBEC1L|ARDC2|ARDC4|ARP5|MGC19485|PBI|bK150C2.3	27350	ENSG00000179750|ENSG00000244509	GO:0005515|GO:0008270|GO:0016787|GO:0016814|GO:0044419|GO:0046872	chr22	37740211	37744771	HGNC:17353|MIM:607750|HPRD:09671	apolipoprotein B mRNA editing enzyme, catalytic polypeptide-like 3C	protein-coding	+
APOBEC3D	0.918131	1.57408	4.19711	1	0.667368	0.218753	0.268879	0.123228	0	0.777736	2.19262	0	0.19429	1	1	1	5	0	1	APOBEC3D	2503	39417119	39429256	APOBEC3DE|APOBEC3E|ARP6	140564	ENSG00000179750	GO:0008270|GO:0016787|GO:0016814|GO:0046872	chr22	37747064	37759202	HGNC:17354|MIM:609900|HPRD:16501	apolipoprotein B mRNA editing enzyme, catalytic polypeptide-like 3D	protein-coding	+
APOBEC3F	1	1.52303	1	1	0.656586	1	1	0	0	0.606943	0	0	0	0	1	1	0	0	0	APOBEC3F	5031	39436674	39451975	ARP8|BK150C2.4.MRNA|KA6|MGC74891	200316	ENSG00000128394	GO:0002230|GO:0003723|GO:0004126|GO:0006410|GO:0008270|GO:0016553|GO:0016787|GO:0030895|GO:0045087|GO:0045869|GO:0046872|GO:0048525	chr22	37766619	37781921	HGNC:17356|MIM:608993|HPRD:16415	apolipoprotein B mRNA editing enzyme, catalytic polypeptide-like 3F	protein-coding	+
APOBEC3G	1	1	197.374	1	1	0.00506652	0.000638059	0	0	0	7.62479	0	0	0	0	0	217	0	0	APOBEC3G	1834	39473011	39483748	ARCD|ARP-9|ARP9|CEM-15|CEM15|FLJ12740|bK150C2.7|dJ494G10.1	60489	ENSG00000128394	GO:0002230|GO:0003723|GO:0004126|GO:0005515|GO:0005634|GO:0005730|GO:0005737|GO:0005739|GO:0005829|GO:0006410|GO:0008270|GO:0009615|GO:0016553|GO:0016787|GO:0030895|GO:0042803|GO:0044419|GO:0045087|GO:0045869|GO:0046872|GO:0048525	chr22	37802956	37813693	HGNC:17357|MIM:607113|HPRD:06172	apolipoprotein B mRNA editing enzyme, catalytic polypeptide-like 3G	protein-coding	+
APOBEC3H	1	1	1	1	1	1	1	0	0	0	0	0	0	0	0	0	0	0	0	APOBEC3H	1146	39493230	39500072	ARP10	164668	ENSG00000100298	GO:0008270|GO:0016787|GO:0016814|GO:0046872	chr22	37823175	37830016	HGNC:24100|MIM:610976|HPRD:16508	apolipoprotein B mRNA editing enzyme, catalytic polypeptide-like 3H	protein-coding	+
APOBEC4	1	1	1	1	1	1	1	0	0	0	0	0	0	0	0	0	0	0	0	APOBEC4	2778	183615412	183622448	C1orf169|MGC26594	403314	ENSG00000173627	GO:0006397|GO:0008270|GO:0016787|GO:0016814|GO:0046872	chr1	181882034	181889071	HGNC:32152|MIM:609908|HPRD:17522	apolipoprotein B mRNA editing enzyme, catalytic polypeptide-like 4 (putative)	protein-coding	-
APOBR	1	1	1	1	1	1	1	0	0	0	0	0	0	0	0	0	0	0	0		3792	28505971	28510291
APOC1	1	1	1	2.55135	1	2.55135	1	0	0	0	0	1.35126	0	0	0	0	0	3	0	APOC1	461	45417922	45422606		341	ENSG00000130208	GO:0004859|GO:0005504|GO:0005576|GO:0005783|GO:0006629|GO:0006641|GO:0008203|GO:0010873|GO:0010900|GO:0010916|GO:0031210|GO:0032368|GO:0032374|GO:0032375|GO:0033344|GO:0033700|GO:0034361|GO:0034364|GO:0034369|GO:0034375|GO:0034379|GO:0034382|GO:0034447|GO:0042157|GO:0042627|GO:0045717|GO:0045833|GO:0048261|GO:0050995|GO:0051005|GO:0055102|GO:0060228	chr19	50109761	50114446	HGNC:607|MIM:107710|HPRD:00131	apolipoprotein C-I	protein-coding	+
APOC1P1	0.29853	0.154605	0.420351	1.26414	3.3969	0.897781	1.23237	2.69334	0.949288	0	1.44301	1.28745	1.76422	6	3	0	3	3	3	APOC1P1	939	45430061	45434643	DKFZp781C1677	342			chr19	50121900	50126483	HGNC:608	apolipoprotein C-I pseudogene 1	pseudo	+
APOC2	57.0113	1	1	0.0175404	1	1	1	0	5.83318	0	0	0	0	0	86	0	0	0	0	APOC2	729	45449240	45452822	MGC75082	344	ENSG00000234906	GO:0005576|GO:0005615|GO:0006869|GO:0008047|GO:0008289|GO:0010518|GO:0010898|GO:0010902|GO:0010916|GO:0016004|GO:0016042|GO:0032375|GO:0033344|GO:0033700|GO:0034361|GO:0034362|GO:0034363|GO:0034366|GO:0034370|GO:0034371|GO:0034372|GO:0034382|GO:0034384|GO:0042493|GO:0042627|GO:0042632|GO:0042803|GO:0042953|GO:0043274|GO:0043691|GO:0045723|GO:0045833|GO:0048261|GO:0051006|GO:0055102|GO:0060230|GO:…	chr19	50141083	50144658	HGNC:609|MIM:608083|HPRD:07457	apolipoprotein C-II	protein-coding	+
APOC3	1	1	1	1	1	1	1	0	0	0	0	0	0	0	0	0	0	0	0	APOC3	533	116700625	116703787	APOCIII|MGC150353	345	ENSG00000110245	GO:0005543|GO:0005576|GO:0005615|GO:0006641|GO:0006642|GO:0006869|GO:0007186|GO:0008203|GO:0010897|GO:0010903|GO:0010916|GO:0010987|GO:0010989|GO:0015485|GO:0019433|GO:0030234|GO:0032488|GO:0033344|GO:0033700|GO:0034361|GO:0034363|GO:0034366|GO:0034375|GO:0034379|GO:0034382|GO:0042157|GO:0042627|GO:0042632|GO:0043691|GO:0045717|GO:0045833|GO:0048261|GO:0050995|GO:0051005|GO:0055102|GO:0060621|GO:…	chr11	116205834	116208997	HGNC:610|MIM:107720|HPRD:00132	apolipoprotein C-III	protein-coding	+
APOC4	1	1	1	1	1	1	1	0	0	0	0	0	0	0	0	0	0	0	0	APOC4	615	45445496	45448753		346	ENSG00000224916	GO:0005319|GO:0005576|GO:0006629|GO:0010890|GO:0034361|GO:0034364|GO:0070328	chr19	50137335	50140591	HGNC:611|MIM:600745|HPRD:02848	apolipoprotein C-IV	protein-coding	+
APOC4-APOC2	57.0113	1	1	0.0175404	1	1	1	0	5.83318	0	0	0	0	0	86	0	0	0	0		1829	45445496	45452822
APOD	1	1	1	1	1	1	1	0	0	0	0	0	0	0	0	0	0	0	0	APOD	1130	195295574	195311076		347	ENSG00000189058	GO:0005215|GO:0005319|GO:0005501|GO:0005515|GO:0005576|GO:0005615|GO:0006629|GO:0008289	chr3	196776862	196792365	HGNC:612|MIM:107740|HPRD:00134	apolipoprotein D	protein-coding	-
APOE	5.53634	30.0754	0.0168291	1.08404	0.259253	356.623	3679.69	5.8929	8.36183	10.8034	0	8.47826	8.85585	55	500	1070	0	435	410	APOE	1460	45409007	45412652	AD2|LDLCQ5|LPG|MGC1571	348	ENSG00000130203	GO:0000302|GO:0001540|GO:0001937|GO:0002021|GO:0005319|GO:0005515|GO:0005543|GO:0005576|GO:0005615|GO:0005737|GO:0005770|GO:0005794|GO:0005886|GO:0006629|GO:0006641|GO:0006707|GO:0006874|GO:0006898|GO:0006916|GO:0006917|GO:0007010|GO:0007186|GO:0007263|GO:0007271|GO:0008201|GO:0008203|GO:0008219|GO:0008289|GO:0010468|GO:0010544|GO:0010873|GO:0010875|GO:0014012|GO:0016209|GO:0017127|GO:0019934|GO:…	chr19	50100879	50104490	HGNC:613|MIM:107741|HPRD:00135	apolipoprotein E	protein-coding	+
APOF	1	1	1	1	1	1	1	0	0	0	0	0	0	0	0	0	0	0	0	APOF	1689	56754356	56756583	Apo-F|DKFZp781G18150|LTIP|MGC22520	319	ENSG00000175336	GO:0005102|GO:0005319|GO:0005576|GO:0006629|GO:0006869|GO:0008202|GO:0008203|GO:0015485|GO:0034362|GO:0034364	chr12	55040622	55042850	HGNC:615|MIM:107760|HPRD:00137	apolipoprotein F	protein-coding	-
APOH	1	1	1	1	1	1	1	0	0	0	0	0	0	0	0	0	0	0	0	APOH	1201	64208148	64225556	B2G1|BG	350	ENSG00000091583	GO:0001937|GO:0001948|GO:0005515|GO:0005543|GO:0005576|GO:0005615|GO:0006641|GO:0007597|GO:0008201|GO:0008289|GO:0009986|GO:0010596|GO:0016525|GO:0030194|GO:0030195|GO:0031012|GO:0031100|GO:0031639|GO:0033033|GO:0034197|GO:0034361|GO:0034364|GO:0034392|GO:0042627|GO:0043499|GO:0051006|GO:0051917|GO:0051918|GO:0060230	chr17	61638609	61656018	HGNC:616|MIM:138700|HPRD:00728	apolipoprotein H (beta-2-glycoprotein I)	protein-coding	-
APOL1	0.401591	0.00131516	0.00476609	0.0428704	4.53764	3.61226	1.23496	9.57054	8.25434	0	1.85756	3.71047	2.18194	704	464	0	4	16	4	APOL1	3056	36649118	36663577	APO-L|APOL|APOL-I	8542	ENSG00000100342	GO:0005254|GO:0005515|GO:0005576|GO:0005615|GO:0006821|GO:0006869|GO:0008202|GO:0008203|GO:0008289|GO:0019835|GO:0031224|GO:0031640|GO:0034361|GO:0034364|GO:0042157|GO:0045087	chr22	34979063	34993522	HGNC:618|MIM:603743|HPRD:04774	apolipoprotein L, 1	protein-coding	+
APOL2	0.320954	0.683532	0.89378	0.531322	0.783138	0.190797	0.59907	8.12243	6.48287	7.57351	7.96042	5.57053	7.22085	258	136	114	274	58	132	APOL2	2768	36622256	36636000	APOL-II|APOL3	23780	ENSG00000128335	GO:0005102|GO:0005576|GO:0005737|GO:0005789|GO:0006629|GO:0006869|GO:0006953|GO:0007275|GO:0008035|GO:0008203|GO:0008289|GO:0042157|GO:0060135	chr22	34952201	34965946	HGNC:619|MIM:607252|HPRD:06263	apolipoprotein L, 2	protein-coding	-
APOL3	71.7763	3.1042	63.0115	0.00214605	14.803	0.00244456	0.72937	2.69867	8.8641	4.33289	8.67621	0	8.22071	6	708	12	450	0	264	APOL3	4099	36536372	36562225	APOLIII|CG121	80833	ENSG00000128284	GO:0004871|GO:0005319|GO:0005575|GO:0005576|GO:0005737|GO:0006954|GO:0008289|GO:0042157|GO:0043123	chr22	34866318	34892171	HGNC:14868|MIM:607253|HPRD:06264	apolipoprotein L, 3	protein-coding	-
APOL4	1	1	1	1	1	1	1	0	0	0	0	0	0	0	0	0	0	0	0	APOL4	3415	36585177	36600879	APOL-IV|APOLIV	80832	ENSG00000100336	GO:0003674|GO:0005575|GO:0005576|GO:0006629|GO:0006869|GO:0008289|GO:0042157	chr22	34915122	34930825	HGNC:14867|MIM:607254|HPRD:16237	apolipoprotein L, 4	protein-coding	-
APOL5	1	1	1	1	1	1	1	0	0	0	0	0	0	0	0	0	0	0	0	APOL5	1437	36113920	36125529	APOL-V|APOLV	80831	ENSG00000128313	GO:0005515|GO:0005575|GO:0005576|GO:0005737|GO:0006629|GO:0006869|GO:0008035|GO:0008289|GO:0042157	chr22	34443865	34455475	HGNC:14869|MIM:607255|HPRD:06265	apolipoprotein L, 5	protein-coding	+
APOL6	1.29449	0.00670575	1.01593	0.462367	61.3538	0.589142	0.405078	8.99692	9.3693	1.77654	9.01973	8.25641	7.71562	473	1005	2	571	373	186	APOL6	10139	36044425	36064456	APOL-VI|APOLVI|DKFZp667M075|FLJ38562|FLJ90164|MGC57495	80830	ENSG00000221963	GO:0005319|GO:0005576|GO:0005737|GO:0006869|GO:0008289|GO:0042157	chr22	34374370	34394402	HGNC:14870|MIM:607256|HPRD:06266	apolipoprotein L, 6	protein-coding	+
APOLD1	1	1	1	1	1	1	1	0	0	0	0	0	0	0	0	0	0	0	0	APOLD1	4825	12878852	12944399	DKFZp434F0318|FLJ25138|FLJ95166|VERGE	81575	ENSG00000178878	GO:0001525|GO:0001666|GO:0005576|GO:0005886|GO:0006869|GO:0007275|GO:0008289|GO:0016021|GO:0030154|GO:0042118|GO:0042157|GO:0045601	chr12	12770118	12835666	HGNC:25268|MIM:612456|HPRD:13153	apolipoprotein L domain containing 1	protein-coding	+
APOM	1	1	1	1	2.19843	1	18.9448	0	0	0	0	0	1.13647	0	0	0	0	0	2	APOM	6370	2905767	31625987	G3a|HSPC336|MGC22400|NG20	55937	ENSG00000204444	GO:0005319|GO:0005488|GO:0005576|GO:0005615|GO:0005887|GO:0009749|GO:0033344|GO:0034361|GO:0034362|GO:0034365|GO:0034366|GO:0034375|GO:0034380|GO:0034384|GO:0042157|GO:0042632|GO:0043691|GO:0060588	chr6	31731650	31733966	HGNC:13916|MIM:606907|HPRD:06068	apolipoprotein M	protein-coding	+
APOO	0.53453	0.0122416	0.00356144	0.00666275	0.29093	1	1	8.13332	7.22967	1.78126	0	0	0	260	228	2	0	0	0	APOO	1129	23851466	23926057	FAM121B|MGC4825	79135	ENSG00000184831	GO:0005576|GO:0006869|GO:0016020|GO:0016021|GO:0034361|GO:0034362|GO:0034364	chrX	23761387	23835978	HGNC:28727|MIM:300753|HPRD:06657	apolipoprotein O	protein-coding	-
APOOL	0.0309219	0.585897	0.219373	10.0979	0.498287	1.42335	1.33015	9.05075	4.03552	8.27947	6.86221	7.3715	7.27452	491	25	186	128	202	137	APOOL	6467	84258899	84348323	CXorf33|FAM121A|MGC129748|UNQ8193	139322	ENSG00000155008	GO:0005576|GO:0005739|GO:0005743	chrX	84145554	84234980	HGNC:24009|HPRD:16775	apolipoprotein O-like	protein-coding	+
APOOP5	0.942081	0.942081	0.942081	1	1	1	1	0.0860768	0	0	0	0	0	1	0	0	0	0	0		1051	59788046	59789095
APOPT1	4.51789	3.8383	3.84534	0.957749	1.91383	1.12526	1.91029	9.53121	11.7069	11.4717	11.4743	11.6446	12.4081	685	5080	1700	3130	3905	4810		3110	104029295	104058510
APP	0.792781	1.20353	1.08671	0.603577	0.662467	0.440326	0.733687	15.0087	14.6737	15.276	15.1287	13.9453	14.6819	30520	39716	23750	39410	19240	23260	APP	4015	27252862	27543446	AAA|ABETA|ABPP|AD1|APPI|CTFgamma|CVAP|PN2	351	ENSG00000142192	GO:0000085|GO:0001967|GO:0003677|GO:0004867|GO:0005102|GO:0005515|GO:0005576|GO:0005737|GO:0005794|GO:0005887|GO:0005905|GO:0006378|GO:0006417|GO:0006468|GO:0006878|GO:0006897|GO:0006917|GO:0007155|GO:0007176|GO:0007219|GO:0007409|GO:0007617|GO:0007626|GO:0008088|GO:0008201|GO:0008219|GO:0008344|GO:0008542|GO:0009986|GO:0016020|GO:0016021|GO:0016199|GO:0016322|GO:0016358|GO:0016504|GO:0019717|GO:…	chr21	26174733	26465009	HGNC:620|MIM:104760|HPRD:00100	amyloid beta (A4) precursor protein	protein-coding	-
APPBP2	1.78915	0.00723215	1.91959	1.15326	763.84	1.07489	2.87698	7.11136	7.95063	0	8.05216	8.15635	9.57713	128	376	0	292	348	676	APPBP2	6499	58520511	58603601	HS.84084|KIAA0228|PAT1	10513	ENSG00000062725	GO:0003777|GO:0005515|GO:0005634|GO:0005737|GO:0005856|GO:0005874|GO:0005875|GO:0006886|GO:0016020|GO:0030659|GO:0046907	chr17	55875302	55958362	HGNC:622|MIM:605324|HPRD:05616	amyloid beta precursor protein (cytoplasmic tail) binding protein 2	protein-coding	-
APPL1	0.527942	0.00556504	1.3628	0.786911	15.5071	0.304844	0.0634405	9.26603	8.34448	1.77664	9.71261	7.99875	5.7315	570	494	2	923	312	47	APPL1	6060	57261766	57307498	APPL|DIP13alpha	26060	ENSG00000157500	GO:0005515|GO:0005634|GO:0005737|GO:0005768|GO:0005792|GO:0005829|GO:0007049|GO:0007165|GO:0008283|GO:0008286|GO:0010008|GO:0012506|GO:0016020|GO:0016581|GO:0031901|GO:0043422|GO:0046324|GO:0090003	chr3	57236805	57282538	HGNC:24035|MIM:604299|HPRD:05053	adaptor protein, phosphotyrosine interaction, PH domain and leucine zipper containing 1	protein-coding	+
APPL2	0.302915	0.528752	0.355395	0.485531	0.661947	0.413835	0.984799	10.7916	9.06856	9.87224	9.29907	8.02619	9.27702	1641	816	561	693	318	549	APPL2	3563	105567076	105630008	DIP13B|FLJ10659	55198	ENSG00000136044	GO:0005515|GO:0005634|GO:0005737|GO:0005768|GO:0007049|GO:0007165|GO:0008283|GO:0010008|GO:0016020|GO:0016581|GO:0031901	chr12	104091205	104154138	HGNC:18242|MIM:606231|HPRD:06945	adaptor protein, phosphotyrosine interaction, PH domain and leucine zipper containing 2	protein-coding	-
APRT	0.380677	4.87098	1.92529	1.48952	0.433912	0.294513	1.09778	9.53751	8.14416	11.8217	10.4826	8.719	10.6172	688	430	2167	1574	514	1390	APRT	807	88875878	88878342	AMP|DKFZp686D13177|MGC125856|MGC125857|MGC129961	353	ENSG00000198931	GO:0002055|GO:0003999|GO:0005515|GO:0005737|GO:0005829|GO:0006166|GO:0006168|GO:0007625|GO:0009116|GO:0016208|GO:0016757|GO:0046083	chr16	87403378	87405843	HGNC:626|MIM:102600|HPRD:00029	adenine phosphoribosyltransferase	protein-coding	-
APTR	0.707254	1.55898	0.388647	0.00554673	0.00251635	0.0100939	0.00126946	7.99385	7.49415	8.63445	6.63038	0	0	236	274	238	109	0	0		1978	77313169	77326662
APTX	0.629462	0.791994	0.256791	0.903481	0.393086	2.21467	1.21232	13.0669	12.3991	12.7304	11.1055	12.2526	11.3834	7944	8208	4068	2424	5952	2364	APTX	2376	32972605	33001639	AOA|AOA1|AXA1|EAOH|EOAHA|FHA-HIT|FLJ20157|MGC1072	54840	ENSG00000137074	GO:0000012|GO:0000785|GO:0000790|GO:0003682|GO:0003684|GO:0003690|GO:0003725|GO:0005515|GO:0005622|GO:0005634|GO:0005654|GO:0005730|GO:0006266|GO:0006302|GO:0006974|GO:0008219|GO:0008270|GO:0008967|GO:0016787|GO:0031647|GO:0033699|GO:0042542|GO:0046403|GO:0046872|GO:0047485|GO:0051219	chr9	32962605	32991639	HGNC:15984|MIM:606350|HPRD:05892	aprataxin	protein-coding	-
AQP1	0.00125791	0.655613	0.00125791	377.133	0.607095	377.133	2513.27	9.63475	0	9.02567	0	8.55893	8.30566	736	0	312	0	460	280	AQP1	3172	30951416	30965131	AQP-CHIP|CHIP28|CO|MGC26324	358	ENSG00000106125|ENSG00000240583	GO:0003097|GO:0005223|GO:0005267|GO:0005372|GO:0005515|GO:0005634|GO:0005737|GO:0005886|GO:0005887|GO:0005903|GO:0006182|GO:0006813|GO:0006833|GO:0006884|GO:0009925|GO:0015079|GO:0015168|GO:0015250|GO:0015670|GO:0015696|GO:0015793|GO:0016323|GO:0016324|GO:0019725|GO:0020003|GO:0020005|GO:0021670|GO:0022857|GO:0030157|GO:0030184|GO:0030185|GO:0030950|GO:0031526|GO:0031965|GO:0033326|GO:0033554|GO:…	chr7	30917940	30931656	HGNC:633|MIM:107776|HPRD:00140	aquaporin 1 (Colton blood group)	protein-coding	+
AQP10	1	1	1	74.0139	1	74.0139	1	0	0	0	0	6.20972	0	0	0	0	0	90	0	AQP10	1791	154293593	154297801	AQPA_HUMAN	89872	ENSG00000143595	GO:0005215|GO:0009636|GO:0016020|GO:0016021|GO:0055085	chr1	152560216	152564425	HGNC:16029|MIM:606578|HPRD:07361	aquaporin 10	protein-coding	+
AQP11	51.7442	1	1	0.0193258	1	1	1	0	5.69333	0	0	0	0	0	78	0	0	0	0	AQP11	2153	77300681	77321401	AQPX1	282679	ENSG00000178301	GO:0001822|GO:0003674|GO:0005215|GO:0005737|GO:0005783|GO:0005829|GO:0005886|GO:0006811|GO:0006833|GO:0009986|GO:0015793|GO:0015840|GO:0016021|GO:0030425|GO:0048388|GO:0051260	chr11	76978328	76999049	HGNC:19940|MIM:609914|HPRD:16503	aquaporin 11	protein-coding	+
AQP12A	1	1	1	1	1	1	1	0	0	0	0	0	0	0	0	0	0	0	0	AQP12A	1084	241631263	241637900	AQP12|AQPX2	375318	ENSG00000184945	GO:0005215|GO:0016020|GO:0016021	chr2	241279935	241286573	HGNC:19941|MIM:609789|HPRD:16504	aquaporin 12A	protein-coding	+
AQP12B	1	1	1	1	1	1	1	0	0	0	0	0	0	0	0	0	0	0	0	AQP12B	1114	241615836	241622317	INSSA3|MGC149473	653437	ENSG00000185176	GO:0005215|GO:0016020|GO:0016021	chr2	241264508	241270990	HGNC:6096	aquaporin 12B	protein-coding	-
AQP2	1	1	1	1	1	1	1	0	0	0	0	0	0	0	0	0	0	0	0	AQP2	4179	50344525	50352664	AQP-CD|MGC34501|WCH-CD	359	ENSG00000167580	GO:0000267|GO:0003097|GO:0003779|GO:0005215|GO:0005372|GO:0005515|GO:0005624|GO:0005737|GO:0005764|GO:0005769|GO:0005791|GO:0005802|GO:0005886|GO:0006833|GO:0006884|GO:0006915|GO:0006972|GO:0007565|GO:0007568|GO:0007588|GO:0009651|GO:0009725|GO:0010226|GO:0015168|GO:0015250|GO:0015793|GO:0016021|GO:0016323|GO:0016324|GO:0030042|GO:0030136|GO:0030165|GO:0030659|GO:0031410|GO:0032496|GO:0033762|GO:…	chr12	48630791	48638929	HGNC:634|MIM:107777|HPRD:00141	aquaporin 2 (collecting duct)	protein-coding	+
AQP3	1	1	1	1	1	1	1	0	0	0	0	0	0	0	0	0	0	0	0	AQP3	1871	33441153	33447631	GIL	360	ENSG00000165272	GO:0002684|GO:0005215|GO:0005737|GO:0005886|GO:0005911|GO:0006810|GO:0006833|GO:0007588|GO:0015250|GO:0015254|GO:0015793|GO:0015840|GO:0016021|GO:0016323|GO:0032526|GO:0033280|GO:0042476|GO:0045616|GO:0051592|GO:0055085|GO:0070295	chr9	33431160	33437590	HGNC:636|MIM:600170|HPRD:08970	aquaporin 3 (Gill blood group)	protein-coding	-
AQP4	1	1	1	1	1	1	1	0	0	0	0	0	0	0	0	0	0	0	0	AQP4	5217	24432009	24445716	HMIWC2|MGC22454|MIWC	361	ENSG00000171885	GO:0005215|GO:0005372|GO:0005737|GO:0005886|GO:0005887|GO:0005911|GO:0006810|GO:0007399|GO:0007588|GO:0007605|GO:0009897|GO:0015250|GO:0016323|GO:0050891|GO:0055085|GO:0070295|GO:0071346	chr18	22686005	22699714	HGNC:637|MIM:600308|HPRD:02631	aquaporin 4	protein-coding	-
AQP4-AS1	1.21731	0.923163	0.923163	0.758366	2.23772	1	18.9448	0.115343	0.399034	0	0	0	1.16203	1	2	0	0	0	2		2392	24445273	24515910
AQP5	1	1.44993	1	1	0.689689	1	1	0	0	0.535982	0	0	0	0	0	1	0	0	0	AQP5	1825	50355280	50359465		362	ENSG00000161798	GO:0005215|GO:0005515|GO:0005783|GO:0005886|GO:0005887|GO:0005902|GO:0006833|GO:0007588|GO:0009925|GO:0015250|GO:0015670|GO:0016324|GO:0030157|GO:0042476|GO:0046541|GO:0048593|GO:0055085	chr12	48641546	48645728	HGNC:638|MIM:600442|HPRD:02706	aquaporin 5	protein-coding	+
AQP6	1	1	1	1	1	1	0.121688	0	0	0	0	0	0	0	0	0	1	0	0	AQP6	2654	50366621	50370922	AQP2L|KID	363	ENSG00000086159	GO:0005215|GO:0005887|GO:0006810|GO:0007588|GO:0015112|GO:0015250|GO:0016020|GO:0030659|GO:0031410|GO:0042476|GO:0055085	chr12	48652887	48657189	HGNC:639|MIM:601383|HPRD:03226	aquaporin 6, kidney specific	protein-coding	+
AQP7	1	1	1	1	1	1	1	0	0	0	0	0	0	0	0	0	0	0	0	AQP7	1256	33384949	33402517	AQP7L|AQP9|AQPap|MGC149555|MGC149556	364	ENSG00000165269	GO:0005215|GO:0005737|GO:0005886|GO:0005887|GO:0005911|GO:0006091|GO:0006833|GO:0007283|GO:0007588|GO:0015250|GO:0015254|GO:0015265|GO:0015793|GO:0015840|GO:0030529|GO:0031526|GO:0042493|GO:0055085|GO:0070295	chr9	33374948	33392517	HGNC:640|MIM:602974|HPRD:04277	aquaporin 7	protein-coding	-
AQP7P1	1	1	1	1	1	1	1	0	0	0	0	0	0	0	0	0	0	0	0	AQP7P1	3180	67270216	67289492	bA251O17.3	375719			chr9	66960035	66979312	HGNC:32048	aquaporin 7 pseudogene 1	pseudo	-
AQP7P3	1	1	1	1	1	1	1	0	0	0	0	0	0	0	0	0	0	0	0	AQP7P3	529	42858153	42893137	AQPap-3	441432		GO:0005215|GO:0005737|GO:0005886|GO:0007283|GO:0015250|GO:0015254|GO:0015265|GO:0015793|GO:0015840|GO:0016021|GO:0030529|GO:0031526|GO:0042493|GO:0055085|GO:0070295	chr9	42848148	42883131	HGNC:31976|HPRD:17406	aquaporin 7 pseudogene 3	pseudo	+
AQP8	1	1	1	1	1	1	1	0	0	0	0	0	0	0	0	0	0	0	0	AQP8	1308	25228286	25240253		343	ENSG00000103375	GO:0005215|GO:0005792|GO:0005886|GO:0005887|GO:0006810|GO:0006833|GO:0015250|GO:0015722|GO:0045177|GO:0046691|GO:0071320	chr16	25135786	25147754	HGNC:642|MIM:603750|HPRD:04778	aquaporin 8	protein-coding	+
AQP9	1	1	1	1	1	1	1	0	0	0	0	0	0	0	0	0	0	0	0	AQP9	3021	58430409	58478110	AQP-9|HsT17287|SSC1	366	ENSG00000103569	GO:0005215|GO:0005275|GO:0005345|GO:0005350|GO:0005372|GO:0005792|GO:0005887|GO:0006810|GO:0006833|GO:0006863|GO:0006955|GO:0006970|GO:0007588|GO:0008152|GO:0010033|GO:0015166|GO:0015250|GO:0015288|GO:0015722|GO:0015791|GO:0015837|GO:0015855|GO:0016020|GO:0016021|GO:0016323|GO:0030104|GO:0043231|GO:0046689|GO:0046942|GO:0046943|GO:0055085|GO:0071320	chr15	56217700	56265402	HGNC:643|MIM:602914|HPRD:04223	aquaporin 9	protein-coding	+
AQR	0.516941	1.98093	0.372488	2.9979	0.00278984	4.1605	0.0162283	7.69622	6.74429	8.6824	6.27149	8.32825	0.1968	192	163	246	85	392	1	AQR	5080	35148553	35261995	DKFZp686B23123|IBP160|KIAA0560|fSAP164	9716	ENSG00000021776	GO:0003723|GO:0005634|GO:0005681|GO:0006397|GO:0008380	chr15	32935844	33049287	HGNC:29513|MIM:610548|HPRD:12468	aquarius homolog (mouse)	protein-coding	-
AR	0.193388	0.00137369	0.169808	0.768558	3.40721	0.875282	0.0284112	9.50772	7.13729	0	6.9497	6.75752	1.76859	674	214	0	136	132	3	AR	10838	66763875	66950461	AIS|DHTR|HUMARA|HYSP1|KD|NR3C4|SBMA|SMAX1|TFM	367	ENSG00000169083	GO:0001701|GO:0003677|GO:0003700|GO:0004872|GO:0004882|GO:0005102|GO:0005497|GO:0005515|GO:0005634|GO:0005737|GO:0006351|GO:0006810|GO:0007165|GO:0007267|GO:0007548|GO:0008013|GO:0008134|GO:0008219|GO:0008270|GO:0008283|GO:0008584|GO:0010552|GO:0010843|GO:0016049|GO:0016563|GO:0019102|GO:0030424|GO:0030425|GO:0030850|GO:0032868|GO:0033148|GO:0043410|GO:0043568|GO:0046661|GO:0046872|GO:0046983|GO:…	chrX	66680599	66860844	HGNC:644|MIM:313700|HPRD:02437	androgen receptor	protein-coding	+
ARAF	4.427	13.2846	1.57622	0.420111	0.229583	1.17993	1.93427	7.2611	9.40743	10.9928	7.91757	8.15627	8.86986	142	1032	1220	266	348	414	ARAF	3129	47420500	47431320	A-RAF|ARAF1|PKS2|RAFA1	369	ENSG00000078061	GO:0000166|GO:0004672|GO:0004674|GO:0005057|GO:0005515|GO:0005524|GO:0005575|GO:0006464|GO:0006468|GO:0007165|GO:0016740|GO:0023034|GO:0046872	chrX	47305460	47316263	HGNC:646|MIM:311010|HPRD:02405	v-raf murine sarcoma 3611 viral oncogene homolog	protein-coding	+
ARAP1	0.675866	0.378003	0.604658	1.89154	2.57281	2.1143	1.60838	13.3063	12.7411	11.9028	12.5805	13.6607	13.2661	9378	10404	2292	6738	15795	8718	ARAP1	5646	72396115	72463434	CENTD2|KIAA0782	116985	ENSG00000186635	GO:0005100|GO:0005515|GO:0005547|GO:0005622|GO:0005737|GO:0005794|GO:0005886|GO:0007165|GO:0008060|GO:0008270|GO:0008360|GO:0030037|GO:0032312|GO:0032580|GO:0043089|GO:0046872|GO:0051270|GO:0051491|GO:0051497	chr11	72073763	72141082	HGNC:16925|MIM:606646|HPRD:09440	ArfGAP with RhoGAP domain, ankyrin repeat and PH domain 1	protein-coding	-
ARAP2	1	1	1	1	1	1	1	0	0	0	0	0	0	0	0	0	0	0	0	ARAP2	7362	36067621	36245979	CENTD1|FLJ13675|FLJ44916|KIAA0580|PARX	116984	ENSG00000047365	GO:0005547|GO:0005622|GO:0005737|GO:0007165|GO:0008060|GO:0008270|GO:0032312|GO:0046872	chr4	35744017	35922374	HGNC:16924|MIM:606645|HPRD:09439	ArfGAP with RhoGAP domain, ankyrin repeat and PH domain 2	protein-coding	-
ARAP3	1.20623	0.0113931	0.00647454	0.734994	0.568284	136.932	1	7.27101	7.54151	0.815317	0	7.09731	0	143	283	1	0	167	0	ARAP3	5262	141032969	141061800	CENTD3|DRAG1|FLJ21065	64411	ENSG00000120318	GO:0001726|GO:0005100|GO:0005515|GO:0005547|GO:0005622|GO:0005737|GO:0005856|GO:0005886|GO:0007010|GO:0007165|GO:0008060|GO:0008270|GO:0008360|GO:0016192|GO:0030027|GO:0030336|GO:0030675|GO:0032312|GO:0035021|GO:0035024|GO:0043325|GO:0046872	chr5	141013152	141041984	HGNC:24097|MIM:606647|HPRD:09441	ArfGAP with RhoGAP domain, ankyrin repeat and PH domain 3	protein-coding	-
ARC	1	1	1	1	1	1	1	0	0	0	0	0	0	0	0	0	0	0	0	ARC	2948	143692406	143695833	Arg3.1|KIAA0278	23237	ENSG00000198576	GO:0001669|GO:0005515|GO:0005737|GO:0005768|GO:0005886|GO:0006897|GO:0007275|GO:0007492|GO:0009952|GO:0014069|GO:0015629|GO:0030054|GO:0031410|GO:0042995|GO:0043197|GO:0045202|GO:0045211|GO:0048168	chr8	143689412	143692835	HGNC:648|MIM:612461|HPRD:12469	activity-regulated cytoskeleton-associated protein	protein-coding	-
ARCN1	1.59666	0.833819	1.38	0.777294	1.62778	0.899327	0.983525	10.8323	11.5074	10.5701	11.297	11.1439	11.273	1688	4424	910	2768	2760	2190	ARCN1	4015	118443103	118473747	COPD	372	ENSG00000095139	GO:0000139|GO:0005515|GO:0005737|GO:0005794|GO:0005829|GO:0006886|GO:0006890|GO:0016020|GO:0016044|GO:0016192|GO:0030126|GO:0030131|GO:0031410|GO:0048205	chr11	117948312	117978955	HGNC:649|MIM:600820|HPRD:02893	archain 1	protein-coding	+
AREG	1	1	1	1	1	1	1	0	0	0	0	0	0	0	1	0	0	1	0	AREG	2552	75310816	75490485	AR|AREGB|CRDGF|MGC13647|SDGF	374	ENSG00000109321	GO:0005125|GO:0005615|GO:0007173|GO:0007186|GO:0007267|GO:0008083|GO:0008283|GO:0009986|GO:0016020|GO:0016021|GO:0045740	chr4	75529717	75539590	HGNC:651|MIM:104640|HPRD:00093	amphiregulin	protein-coding	+
AREL1	3.82118	0.0782602	0.513183	0.33168	0.118289	2.46971	0.00226612	6.75519	8.68921	3.07961	5.79274	7.09707	0	100	627	5	61	167	0		5445	75127956	75179807
ARF1	1.46142	1.33871	1.29824	1.05813	0.976885	1.19113	1.00734	13.9342	14.4816	14.355	14.3108	14.5631	14.3213	14492	34764	12544	22356	29524	18116	ARF1	2198	228270362	228286913		375	ENSG00000143761	GO:0000139|GO:0000166|GO:0003924|GO:0005057|GO:0005515|GO:0005525|GO:0005622|GO:0005737|GO:0005794|GO:0005829|GO:0005886|GO:0006890|GO:0006892|GO:0007264|GO:0015031|GO:0016044|GO:0016192|GO:0030017|GO:0048205|GO:0048471	chr1	226336984	226353536	HGNC:652|MIM:103180|HPRD:00054	ADP-ribosylation factor 1	protein-coding	+
ARF3	1.31092	0.721572	1.37804	0.956032	0.563305	0.909467	0.29502	9.62497	10.0155	9.15418	10.0876	9.95068	8.32617	731	1573	341	1197	1207	284	ARF3	3537	49329993	49351252		377	ENSG00000134287	GO:0000166|GO:0003924|GO:0005525|GO:0005622|GO:0005737|GO:0005794|GO:0007264|GO:0015031|GO:0016192|GO:0048471	chr12	47616259	47637519	HGNC:654|MIM:103190|HPRD:00056	ADP-ribosylation factor 3	protein-coding	-
ARF4	1.08473	1.79275	1.30149	1.0046	0.944077	0.83728	1.30042	11.7023	11.8196	12.5445	12.0825	11.8262	12.4614	3085	5493	3576	4771	4429	4991	ARF4	1740	57557091	57583215	ARF2	378	ENSG00000168374	GO:0000166|GO:0003924|GO:0005154|GO:0005525|GO:0005622|GO:0005737|GO:0005794|GO:0005886|GO:0007173|GO:0007264|GO:0007420|GO:0015031|GO:0016192|GO:0048678	chr3	57532130	57558255	HGNC:655|MIM:601177|HPRD:03107	ADP-ribosylation factor 4	protein-coding	-
ARF5	0.785278	1.3157	0.740407	1.07783	0.638421	1.14315	1.13446	12.7223	12.3735	13.1181	12.2886	12.4817	12.4707	6256	8064	5322	5504	6976	5023	ARF5	1096	127228407	127231759		381	ENSG00000004059	GO:0000166|GO:0003924|GO:0005515|GO:0005525|GO:0005622|GO:0005737|GO:0005794|GO:0005886|GO:0007264|GO:0015031|GO:0016192|GO:0048471	chr7	127015753	127018988	HGNC:658|MIM:103188|HPRD:00055	ADP-ribosylation factor 5	protein-coding	+
ARF6	1.80513	1.18647	0.726423	0.874392	0.516679	2.17282	0.843865	9.19073	10.0428	9.43741	8.72961	9.84919	8.48475	541	1603	415	467	1125	317	ARF6	3939	50359737	50363772	DKFZp564M0264	382	ENSG00000165527	GO:0000166|GO:0001726|GO:0001889|GO:0003924|GO:0005515|GO:0005525|GO:0005622|GO:0005624|GO:0005737|GO:0005768|GO:0005769|GO:0005794|GO:0005886|GO:0005938|GO:0006915|GO:0006928|GO:0007155|GO:0007264|GO:0010008|GO:0015031|GO:0016192|GO:0030838|GO:0030866|GO:0031529|GO:0031996|GO:0035020|GO:0048261|GO:0055037	chr14	49429486	49433522	HGNC:659|MIM:600464|HPRD:02714	ADP-ribosylation factor 6	protein-coding	+
ARFGAP1	1.0077	1.29285	1.05429	0.920254	1.47663	0.879585	1.81072	11.7356	11.7466	12.1061	11.8118	11.6267	12.6684	3157	5222	2639	3955	3857	5761	ARFGAP1	4298	61904138	61921142	ARF1GAP|HRIHFB2281|MGC39924	55738	ENSG00000101199	GO:0000139|GO:0005737|GO:0005794|GO:0006890|GO:0008060|GO:0008270|GO:0015031|GO:0016044|GO:0016192|GO:0032312|GO:0046872|GO:0048205	chr20	61374610	61391587	HGNC:15852|MIM:608377|HPRD:06443	ADP-ribosylation factor GTPase activating protein 1	protein-coding	+
ARFGAP2	1.11433	0.0517444	0.262958	0.862781	38.244	3.65618	7.51889	9.01813	9.17431	4.74568	7.09104	8.96137	10.0028	480	878	16	150	608	908	ARFGAP2	3022	47185850	47198676	FLJ14576|FLJ26000|IRZ|ZNF289|Zfp289	84364	ENSG00000149182	GO:0000139|GO:0005737|GO:0005794|GO:0005886|GO:0008060|GO:0008270|GO:0015031|GO:0016192|GO:0032312|GO:0046872	chr11	47142428	47154995	HGNC:13504|MIM:606908|HPRD:06069	ADP-ribosylation factor GTPase activating protein 2	protein-coding	-
ARFGAP3	1.17805	1.04201	0.285713	0.596448	0.308941	2.45927	1.12649	9.66965	9.90605	9.72902	7.86229	9.16052	8.03442	754	1458	508	256	698	232	ARFGAP3	2833	43192533	43253408	ARFGAP1|FLJ45618	26286	ENSG00000100266|ENSG00000242247	GO:0000139|GO:0005737|GO:0005794|GO:0005829|GO:0006886|GO:0008060|GO:0008270|GO:0008565|GO:0009306|GO:0016020|GO:0016192|GO:0032312|GO:0046872	chr22	41522476	41583352	HGNC:661|MIM:612439|HPRD:06444	ADP-ribosylation factor GTPase activating protein 3	protein-coding	-
ARFGEF1	0.913782	0.0268588	1.75021	0.434052	5.75834	0.226618	0.0886528	7.57066	7.44058	2.35219	8.37818	6.23652	4.87785	176	264	3	366	92	26	ARFGEF1	7225	68109885	68255912	ARFGEP1|BIG1|D730028O18Rik|DKFZP434L057|P200	10565	ENSG00000066777	GO:0005085|GO:0005086|GO:0005515|GO:0005622|GO:0006887|GO:0008060|GO:0017022|GO:0032012	chr8	68272451	68418466	HGNC:15772|MIM:604141|HPRD:09163	ADP-ribosylation factor guanine nucleotide-exchange factor 1(brefeldin A-inhibited)	protein-coding	-
ARFGEF2	0.148414	0.0025366	0.677928	3.11072	1.14629	0.681006	0.00469728	8.62289	5.87059	0	8.06209	7.50783	0.196974	365	89	0	294	222	1	ARFGEF2	9004	47538276	47653230	BIG2|FLJ23723|PVNH2|dJ1164I10.1	10564	ENSG00000124198	GO:0000139|GO:0005085|GO:0005086|GO:0005488|GO:0005622|GO:0005737|GO:0005802|GO:0005829|GO:0006887|GO:0016020|GO:0017022|GO:0023034|GO:0032012|GO:0050811	chr20	46971682	47086637	HGNC:15853|MIM:605371|HPRD:09250	ADP-ribosylation factor guanine nucleotide-exchange factor 2 (brefeldin A-inhibited)	protein-coding	+
ARFGEF3	1	1	1	1	1	1	1	0	0	0	0	0	0	0	0	0	0	0	0		14882	138483054	138665800
ARFIP1	0.949014	0.497476	1.06993	0.771669	1.75421	0.684461	0.815649	10.3328	10.2573	9.32552	10.4303	9.88337	10.1363	1194	1860	384	1518	1152	996	ARFIP1	3230	153701090	153833063	HSU52521|MGC117369	27236	ENSG00000164144	GO:0000139|GO:0003674|GO:0005829|GO:0006886|GO:0050708	chr4	153920562	154052513	HGNC:21496|MIM:605928|HPRD:09331	ADP-ribosylation factor interacting protein 1	protein-coding	+
ARFIP2	0.765802	0.00330644	0.937746	1.34518	135.619	1.09853	0.478348	8.24051	7.85555	0	8.14778	8.28335	7.08341	280	352	0	312	380	120	ARFIP2	3846	6495914	6502709	POR1	23647	ENSG00000132254	GO:0001726|GO:0005515|GO:0005525|GO:0005625|GO:0005737|GO:0005886|GO:0005938|GO:0006928|GO:0007264|GO:0030032|GO:0030036|GO:0030742|GO:0031529|GO:0048365	chr11	6453502	6459171	HGNC:17160|MIM:601638|HPRD:07209	ADP-ribosylation factor interacting protein 2	protein-coding	-
ARFRP1	0.787962	1.48796	1.16072	1.72086	2.31554	1.16821	2.9683	12.7803	12.4365	13.3537	12.9954	13.2197	14.565	6513	8424	6266	8983	11635	21450	ARFRP1	2674	62329996	62339365	ARL18|ARP|Arp1	10139	ENSG00000101246	GO:0000166|GO:0003924|GO:0005525|GO:0005622|GO:0005624|GO:0005794|GO:0007165|GO:0007264|GO:0007369	chr20	61800440	61809799	HGNC:662|MIM:604699|HPRD:05264	ADP-ribosylation factor related protein 1	protein-coding	-
ARG1	1	1	1	1	1	1	1	0	0	0	0	0	0	0	0	0	0	0	0	ARG1	1496	131894345	131905472		383	ENSG00000118520	GO:0000050|GO:0004053|GO:0005737|GO:0006527|GO:0016787|GO:0046872	chr6	131936058	131947161	HGNC:663|MIM:608313|HPRD:01947	arginase, liver	protein-coding	+
ARG2	1.6485	0.249974	1.89393	0.654882	6.92299	0.570017	0.913754	9.02713	9.74829	7.02698	9.94852	9.13759	9.81838	483	1307	78	1087	687	799	ARG2	1980	68086580	68118436		384	ENSG00000081181	GO:0000050|GO:0001657|GO:0004053|GO:0005515|GO:0005739|GO:0006525|GO:0006809|GO:0016787|GO:0045428|GO:0045988|GO:0046872|GO:0050998|GO:0051001	chr14	67156332	67188189	HGNC:664|MIM:107830|HPRD:00143	arginase, type II	protein-coding	+
ARGFX	1	1	1	1	1	1	1	0	0	0	0	0	0	0	1	0	0	1	0	ARGFX	5065	121286779	121309469		503582	ENSG00000186103	GO:0003700|GO:0005634|GO:0006355|GO:0030528|GO:0043565	chr3	122769468	122792159	HGNC:30146|MIM:611164|HPRD:18525	arginine-fifty homeobox	protein-coding	+
ARGFXP2	1	1	1	1	1.09847	1	9.97241	0	0	0	0	0	0.135491	0	0	0	0	0	1	ARGFXP2	1204	30477388	30478590		503640			chr17	27501500	27502703	HGNC:23977	arginine-fifty homeobox pseudogene 2	pseudo	-
ARGLU1	0.0853175	0.0279725	1.35165	5.1516	7.59386	0.325175	0.157338	8.4992	4.94819	3.33936	8.93392	7.31321	6.26419	335	47	6	538	194	68	ARGLU1	1751	107195663	107220514	DKFZp686O08106|FLJ10154	55082	ENSG00000134884		chr13	105993663	106018515	HGNC:25482|HPRD:07648	arginine and glutamate rich 1	protein-coding	-
ARHGAP1	1.16739	1.87016	1.16457	1.01421	0.481102	1.01667	0.772597	9.54796	9.77125	10.4511	9.76775	9.7916	9.39553	693	1328	838	959	1081	596	ARHGAP1	3446	46698626	46722215	CDC42GAP|RHOGAP|RHOGAP1|p50rhoGAP	392	ENSG00000175220	GO:0005070|GO:0005096|GO:0005100|GO:0005515|GO:0005622|GO:0005737|GO:0005813|GO:0007165|GO:0007264|GO:0007266|GO:0017124|GO:0043231	chr11	46655208	46678696	HGNC:673|MIM:602732|HPRD:04108	Rho GTPase activating protein 1	protein-coding	-
ARHGAP10	0.804037	0.0151508	0.420769	0.845236	31.9844	1.61514	1.15147	9.12244	8.80777	3.07797	7.87354	8.5652	8.07727	516	681	5	258	462	239	ARHGAP10	3056	148653454	148993927	FLJ20896|FLJ41791|GRAF2|PS-GAP|PSGAP	79658	ENSG00000071205	GO:0005096|GO:0005100|GO:0005622|GO:0005737|GO:0005886|GO:0007010|GO:0007165|GO:0008093|GO:0017124|GO:0046847|GO:0048471	chr4	148872903	149213377	HGNC:26099|MIM:609746|HPRD:07949	Rho GTPase activating protein 10	protein-coding	+
ARHGAP11A	0.589662	0.820531	2.43695	0.458788	0.0887588	0.111012	0.0299989	8.5417	7.77966	8.25632	9.82677	6.65556	4.76236	345	334	183	999	123	24	ARHGAP11A	6274	32907346	32932150	KIAA0013|MGC70740	9824	ENSG00000198826	GO:0005096|GO:0005622|GO:0007165	chr15	30694983	30719160	HGNC:15783|MIM:610589|HPRD:10656	Rho GTPase activating protein 11A	protein-coding	+
ARHGAP11B	25.364	1.77248	1	0.0394259	0.564182	1	1	0	4.66471	0.825767	0	0	0	0	38	1	0	0	0	ARHGAP11B	1017	30918880	30931013	B'-T|FAM7B1|MGC104367	89839	ENSG00000187951	GO:0005096|GO:0005622|GO:0007165	chr15	28706171	28718305	HGNC:15782	Rho GTPase activating protein 11B	protein-coding	+
ARHGAP12	0.309714	0.00015232	1.1041	1.60401	494.963	0.449947	0.068298	12.6806	10.9896	0	12.8235	11.6713	8.95118	6078	3090	0	7974	3978	438	ARHGAP12	5105	32094327	32217804	DKFZp779N2050|FLJ10971|FLJ20737|FLJ21785|FLJ45709	94134	ENSG00000165322	GO:0005096|GO:0005515|GO:0005622|GO:0007165	chr10	32135231	32257776	HGNC:16348|MIM:610577|HPRD:06446	Rho GTPase activating protein 12	protein-coding	-
ARHGAP15	1	1	1	1	1	1	1	0	0	0	0	0	0	0	0	0	0	0	0	ARHGAP15	1759	143886900	144525921	BM046	55843	ENSG00000075884	GO:0005096|GO:0005515|GO:0005622|GO:0005737|GO:0007165|GO:0008360|GO:0016020|GO:0030675	chr2	143603369	144242391	HGNC:21030|MIM:610578|HPRD:06447	Rho GTPase activating protein 15	protein-coding	+
ARHGAP17	2.23559	1.29116	1.7636	0.183018	0.563671	0.231999	0.412733	8.95674	10.1174	9.32541	9.77527	7.66746	8.49833	460	1688	384	964	248	320	ARHGAP17	3509	24930706	25026699	DKFZp564A1363|FLJ37567|FLJ43368|MGC87805|MST066|MST110|MSTP038|MSTP066|MSTP110|NADRIN|PP367|PP4534|RICH1|RICH1B|WBP15	55114	ENSG00000140750	GO:0005096|GO:0005515|GO:0005622|GO:0005626|GO:0005737|GO:0005923|GO:0007015|GO:0007165|GO:0016020|GO:0017124|GO:0017156|GO:0030054	chr16	24838213	24934176	HGNC:18239|MIM:608293|HPRD:12207	Rho GTPase activating protein 17	protein-coding	-
ARHGAP18	3.68162	0.557096	2.08146	1.29479	6.83537	2.29019	1.82898	6.94427	8.82461	6.10027	8.00187	9.19734	8.87329	114	689	41	282	716	415	ARHGAP18	3499	129898241	130031370	FLJ25728|MGC126757|MGC138145|MacGAP|bA307O14.2	93663	ENSG00000146376	GO:0005096|GO:0005515|GO:0005622|GO:0007165	chr6	129939933	130073063	HGNC:21035|MIM:613351|HPRD:12474	Rho GTPase activating protein 18	protein-coding	-
ARHGAP19	0.00422584	1.06368	0.00218873	154.147	0.0139884	297.616	54.8345	8.83569	0.949147	8.92475	0	8.21731	2.76513	423	3	291	0	363	6	ARHGAP19	5565	98981931	99052430	DKFZp313K217|MGC138804|MGC138805|MGC14258	84986	ENSG00000213390	GO:0005096|GO:0005622|GO:0005634|GO:0007165	chr10	98971920	99042403	HGNC:23724|MIM:611587|HPRD:12475	Rho GTPase activating protein 19	protein-coding	-
ARHGAP19-SLIT1	1	1	1	1	1.11257	1	9.97241	0	0	0	0	0	0.1539	0	1	0	0	0	1		1916	98912800	99052430
ARHGAP20	1	1	1	1	1	1	1	0	0	0	0	0	0	0	0	0	0	0	0	ARHGAP20	6868	110447760	110583912	KIAA1391|RARHOGAP	57569	ENSG00000137727	GO:0005096|GO:0005622|GO:0007165	chr11	109952976	110088661	HGNC:18357|MIM:609568|HPRD:10657	Rho GTPase activating protein 20	protein-coding	-
ARHGAP21	0.31752	0.275744	0.466815	1.84289	0.83013	1.25351	0.490401	10.713	9.05791	8.85439	9.61391	9.93988	8.58579	1554	810	277	862	1198	340	ARHGAP21	7167	24872539	25012597	ARHGAP10|DKFZp761L0424|FLJ33323|FLJ90108	57584	ENSG00000107863	GO:0000139|GO:0005096|GO:0005515|GO:0005622|GO:0005737|GO:0005794|GO:0005856|GO:0007165|GO:0016020|GO:0030054|GO:0030659|GO:0031410	chr10	24912544	25052603	HGNC:23725|MIM:609870|HPRD:06445	Rho GTPase activating protein 21	protein-coding	-
ARHGAP22	3168.59	827.016	49.983	0.604186	1.46202	38.3015	24.1257	0	11.6296	9.69177	5.64336	10.9027	10.2397	0	4815	495	55	2335	1070	ARHGAP22	4097	49654069	49864310	RhoGAP2	58504	ENSG00000128805	GO:0001525|GO:0005096|GO:0005622|GO:0005634|GO:0005737|GO:0007165|GO:0007275|GO:0030154|GO:0045449	chr10	49324085	49483144	HGNC:30320|MIM:610585|HPRD:12476	Rho GTPase activating protein 22	protein-coding	-
ARHGAP23	2.0099	2.38671	1.57043	0.35382	0.279577	0.452831	0.42497	8.68491	9.69203	9.93993	9.33607	8.19312	8.10125	381	1257	588	711	357	243	ARHGAP23	5906	36584721	36668628	KIAA1501	57636	ENSG00000225485	GO:0005096|GO:0005515|GO:0005622|GO:0007165	chr17	33867170	33922153	HGNC:29293|MIM:610590	Rho GTPase activating protein 23	protein-coding	+
ARHGAP24	0.752548	0.00269124	1.58527	2.59201	120.932	1.23046	0.205435	8.53751	8.12737	0	9.20225	9.50144	6.91805	344	425	0	648	884	107	ARHGAP24	5765	86396285	86923823	DKFZp564B1162|FILGAP|FLJ33877|RC-GAP72|RCGAP72|p73|p73RhoGAP	83478	ENSG00000138639	GO:0001525|GO:0005096|GO:0005515|GO:0005622|GO:0005737|GO:0005856|GO:0005886|GO:0005912|GO:0005925|GO:0007165|GO:0007275|GO:0030054|GO:0030154|GO:0042995	chr4	86615308	87142847	HGNC:25361|MIM:610586|HPRD:09804	Rho GTPase activating protein 24	protein-coding	+
ARHGAP25	1	1	1	1	1	1	1	0	0	0	0	0	0	0	0	0	0	0	0	ARHGAP25	3411	68961914	69053957	KAIA0053	9938	ENSG00000163219	GO:0005096|GO:0005622|GO:0007165	chr2	68815417	68907461	HGNC:28951|MIM:610587|HPRD:09805	Rho GTPase activating protein 25	protein-coding	+
ARHGAP26	0.00208558	0.00716649	0.00208558	1.6158	0.291019	1.6158	1	8.90533	0	1.78081	0	0.692252	0	444	0	2	0	2	0	ARHGAP26	9041	142150293	142608572	FLJ42530|GRAF|KIAA0621|OPHN1L|OPHN1L1	23092	ENSG00000145819	GO:0005096|GO:0005100|GO:0005515|GO:0005575|GO:0005622|GO:0005737|GO:0005856|GO:0005925|GO:0007165|GO:0007399|GO:0008093|GO:0017124|GO:0030036|GO:0030054|GO:0046847	chr5	142130476	142588764	HGNC:17073|MIM:605370|HPRD:05643	Rho GTPase activating protein 26	protein-coding	+
ARHGAP26-AS1	1	1	1	1	1	1	1	0	0	0	0	0	0	0	0	0	0	0	0		977	142239171	142248475
ARHGAP26-IT1	1	1	1	1	1	1	1	0	0	0	0	0	0	0	0	0	0	0	0		388	142572066	142573731
ARHGAP27	0.00625672	0.00625672	0.00625672	154.207	1	154.207	1	7.32038	0	0	0	7.26872	0	148	0	0	0	188	0	ARHGAP27	10054	86405	43510282	CAMGAP1|FLJ35572|FLJ43547|MGC120624	201176	ENSG00000159314	GO:0005096|GO:0005515|GO:0005622|GO:0005737|GO:0006898|GO:0007165|GO:0016020|GO:0017124|GO:0030675|GO:0043089	chr17	40827051	40858795	HGNC:31813|MIM:610591|HPRD:12477	Rho GTPase activating protein 27	protein-coding	-
ARHGAP28	1	1	1	1	1	1	1	0	0	0	0	0	0	0	0	0	0	0	0	ARHGAP28	5531	6834433	6915712	DKFZp686A2038|FLJ10312|FLJ27160	79822	ENSG00000088756	GO:0005096|GO:0005622|GO:0007165	chr18	6824484	6905712	HGNC:25509|MIM:610592|HPRD:10961	Rho GTPase activating protein 28	protein-coding	+
ARHGAP29	0.328902	0.135857	1.51741	0.48821	1.93972	0.10582	0.173863	8.20923	6.60495	5.32939	8.81084	5.57053	6.28524	274	148	24	494	58	69	ARHGAP29	9117	94634464	94703307	PARG1|RP11-255E17.1	9411	ENSG00000137962	GO:0005096|GO:0005100|GO:0005622|GO:0007165|GO:0007266|GO:0046872	chr1	94407051	94475895	HGNC:30207|MIM:610496|HPRD:06674	Rho GTPase activating protein 29	protein-coding	-
ARHGAP30	1	1	1	1	1	1	1	0	0	0	0	0	0	0	0	0	0	0	0	ARHGAP30	4425	161016733	161039760	FLJ00267|FLJ44128	257106	ENSG00000186517	GO:0005096|GO:0005622|GO:0007165	chr1	159283356	159306384	HGNC:27414|HPRD:11250	Rho GTPase activating protein 30	protein-coding	-
ARHGAP31	0.631066	0.00650235	0.629479	1.43859	67.5841	1.44222	0.698222	8.07699	7.41285	0.812164	7.40922	7.9375	6.89078	250	259	1	187	299	105	ARHGAP31	8079	119013221	119138323	CDGAP|KIAA1204|MGC138368|MGC138370	57514	ENSG00000031081	GO:0005096|GO:0005515|GO:0005622|GO:0005925|GO:0007165|GO:0007264|GO:0017124|GO:0030027|GO:0030054	chr3	120495910	120621013	HGNC:29216|MIM:610911|HPRD:16697	Rho GTPase activating protein 31	protein-coding	+
ARHGAP31-AS1	1	1	1	1	1	1	1	0	0	0	0	0	0	0	0	0	0	0	0		624	119033141	119041607
ARHGAP32	0.00786241	4.92676	4.0169	106.808	0.00568332	0.209058	0.00713683	7.34015	0.349341	9.64079	9.34624	7.08821	2.18174	150	2	478	716	166	4	ARHGAP32	10446	128834956	129062093	GC-GAP|GRIT|KIAA0712|MGC1892|PX-RICS|RICS|p200RhoGAP|p250GAP	9743	ENSG00000134909	GO:0000139|GO:0005096|GO:0005515|GO:0005622|GO:0005737|GO:0005768|GO:0005783|GO:0005789|GO:0005794|GO:0005886|GO:0005938|GO:0007154|GO:0007165|GO:0010008|GO:0014069|GO:0015629|GO:0030054|GO:0035091|GO:0042995|GO:0043197|GO:0045202|GO:0045211	chr11	128340166	128567303	HGNC:17399|MIM:608541|HPRD:12257	Rho GTPase activating protein 32	protein-coding	-
ARHGAP33	1	1	101.925	1	1	0.00981111	0.0012355	0	0	0	6.67137	0	0	0	0	0	112	0	0	ARHGAP33	4401	36266418	36279724	FLJ39019|NOMA-GAP|SNX26|TCGAP	115703	ENSG00000004777	GO:0005096|GO:0005515|GO:0005622|GO:0005737|GO:0005886|GO:0007154|GO:0007165|GO:0015031|GO:0030675|GO:0035091	chr19	40958257	40971564	HGNC:23085|HPRD:15415	Rho GTPase activating protein 33	protein-coding	+
ARHGAP35	2.19368	0.800971	1.41201	0.897163	0.188476	1.39382	0.107032	9.09425	10.2276	8.77407	9.59199	10.071	6.36652	506	1822	262	849	1312	73		8888	47421934	47508333
ARHGAP36	1	1	1	1	1	1	1	0	0	0	0	0	0	0	0	0	0	0	0	ARHGAP36	3089	130192217	130223859	FLJ30058	158763	ENSG00000147256	GO:0005096|GO:0005622|GO:0007165	chrX	130019897	130051537	HGNC:26388|HPRD:06547	Rho GTPase activating protein 36	protein-coding	+
ARHGAP39	1	1	220.951	120.552	1	0.545606	0.000569828	0	0	0	7.78758	6.91351	0	0	0	0	243	147	0	ARHGAP39	5270	145754564	145911197	CrGAP|KIAA1688|Vilse	80728	ENSG00000147799	GO:0005515|GO:0005622|GO:0005634|GO:0005856|GO:0007165	chr8	145725371	145809696	HGNC:29351|HPRD:17224	Rho GTPase activating protein 39	protein-coding	-
ARHGAP4	1	1	1	1	1	1	1	0	0	0	0	0	0	0	0	0	0	0	0	ARHGAP4	3372	153172831	153191714	C1|KIAA0131|RGC1|RhoGAP4|SrGAP4|p115	393	ENSG00000089820	GO:0005070|GO:0005085|GO:0005096|GO:0005100|GO:0005622|GO:0005737|GO:0005829|GO:0006915|GO:0007010|GO:0007165|GO:0007266|GO:0008624	chrX	152826025	152844908	HGNC:674|MIM:300023|HPRD:02063	Rho GTPase activating protein 4	protein-coding	-
ARHGAP40	1	1	1	1	1	1	1	0	0	0	0	0	0	0	0	0	0	0	0	ARHGAP40	2838	37230578	37279295	C20orf95|dJ1100H13.4	343578	ENSG00000124143	GO:0005096|GO:0005622|GO:0007165	chr20	36685438	36711905	HGNC:16226	Rho GTPase activating protein 40	protein-coding	+
ARHGAP42	1	1	1	1	1	1	1	0	0	0	0	0	0	0	0	0	0	0	0	ARHGAP42	4752	100558408	100861656	FLJ32810|GRAF3|KIAA0621	143872	ENSG00000165895	GO:0005096|GO:0005622|GO:0007165|GO:0008093|GO:0017124|GO:0046847	chr11	100063617	100366866	HGNC:26545	Rho GTPase activating protein 42	protein-coding	+
ARHGAP44	0.0665062	0.0665062	0.0665062	1	1	1	1	3.91037	0	0	0	0	0	14	0	0	0	0	0	ARHGAP44	4256	12692830	12894960	KIAA0672|NPC-A-10|RICH2	9912	ENSG00000006740	GO:0005096|GO:0005515|GO:0005622|GO:0005737|GO:0007165	chr17	12633554	12835685	HGNC:29096|HPRD:13810	Rho GTPase activating protein 44	protein-coding	+
ARHGAP5	3.18033	4.12773	1.8023	0.204797	0.221524	0.361383	0.507421	8.09998	9.76915	10.1453	8.94982	7.48142	7.97086	254	1326	678	544	218	222	ARHGAP5	9604	32546496	32628934	GFI2|RhoGAP5|p190-B|p190BRhoGAP	394	ENSG00000100852	GO:0002053|GO:0003924|GO:0005096|GO:0005100|GO:0005525|GO:0005622|GO:0005737|GO:0007155|GO:0007165|GO:0007264|GO:0007266|GO:0008361|GO:0016020|GO:0030335|GO:0042169	chr14	31616246	31698685	HGNC:675|MIM:602680|HPRD:04060	Rho GTPase activating protein 5	protein-coding	+
ARHGAP5-AS1	1	1	1	1	1	1	1	0	0	0	0	0	0	0	0	0	0	0	0		1281	32544626	32545905
ARHGAP6	0.00205778	0.00205778	0.00205778	1	1	1	1	8.9247	0	0	0	0	0	450	0	0	0	0	0	ARHGAP6	6415	11155664	11683821	RHOGAP6|RHOGAPX-1	395	ENSG00000047648	GO:0005070|GO:0005096|GO:0005100|GO:0005622|GO:0005737|GO:0005884|GO:0007015|GO:0007165|GO:0007202|GO:0007266|GO:0010518|GO:0015629|GO:0016004|GO:0017124|GO:0030041|GO:0043087|GO:0043274|GO:0043547|GO:0051497|GO:0051895	chrX	11065584	11593742	HGNC:676|MIM:300118|HPRD:02124	Rho GTPase activating protein 6	protein-coding	-
ARHGAP8	1	1	1	1	3.3087	1	27.9172	0	0	0	0	0	1.72626	0	0	0	0	0	3	ARHGAP8	1725	45148439	45258664	BPGAP1|FLJ20185|PP610	23779	ENSG00000186654|ENSG00000241484|ENSG00000248405	GO:0005096|GO:0005622|GO:0007165	chr22	43527102	43637328	HGNC:677|MIM:609405|HPRD:06448	Rho GTPase activating protein 8	protein-coding	+
ARHGAP9	1	1	1	1	1	1	1	0	0	0	0	0	0	0	0	0	0	0	0	ARHGAP9	2975	57866039	57873633	10C|FLJ16525|MGC1295|RGL1	64333	ENSG00000123329	GO:0005096|GO:0005515|GO:0005622|GO:0007165	chr12	56152305	56159900	HGNC:14130|MIM:610576|HPRD:06449	Rho GTPase activating protein 9	protein-coding	-
ARHGDIA	0.988609	1.70933	1.04566	1.76545	1.13655	1.66913	1.85791	14.3023	14.2858	15.0757	14.3667	15.1058	15.2604	18704	30352	20672	23240	43008	34734	ARHGDIA	2382	79825596	79829282	GDIA1|MGC117248|RHOGDI|RHOGDI-1	396	ENSG00000141522	GO:0001772|GO:0005094|GO:0005096|GO:0005515|GO:0005737|GO:0005829|GO:0005856|GO:0006916|GO:0006928|GO:0007162|GO:0007266|GO:0032880|GO:0042802|GO:0050770|GO:0050771|GO:0050772	chr17	77418887	77422571	HGNC:678|MIM:601925|HPRD:03565	Rho GDP dissociation inhibitor (GDI) alpha	protein-coding	-
ARHGDIB	0.00643343	0.00643343	0.00643343	1	1	1	1	7.2802	0	0	0	0	0	144	0	0	0	0	0	ARHGDIB	1216	15094951	15114562	D4|GDIA2|GDID4|LYGDI|Ly-GDI|RAP1GN1|RhoGDI2	397	ENSG00000111348	GO:0005094|GO:0005096|GO:0005515|GO:0005737|GO:0005856|GO:0006928|GO:0006955|GO:0007162|GO:0007266|GO:0007275|GO:0016023|GO:0030036	chr12	14986217	15005829	HGNC:679|MIM:602843|HPRD:04162	Rho GDP dissociation inhibitor (GDI) beta	protein-coding	-
ARHGDIG	37.8925	1.77668	1	0.0263904	0.562849	1	1	0	5.24384	0.829181	0	0	0	0	57	1	0	0	0	ARHGDIG	942	330607	333003	RHOGDI-3	398	ENSG00000167930|ENSG00000242173	GO:0005094|GO:0005096|GO:0005737|GO:0007162|GO:0007266|GO:0016023	chr16	270607	273004	HGNC:680|MIM:602844|HPRD:04163	Rho GDP dissociation inhibitor (GDI) gamma	protein-coding	+
ARHGEF1	2.40136	2.55794	6.26288	0.194426	0.747161	0.0745482	0.305237	7.39674	8.6606	8.75172	10.0436	6.29789	8.33121	156	615	258	1161	96	285	ARHGEF1	3328	42387268	42411604	GEF1|LBCL2|LSC|P115-RHOGEF|SUB1.5	9138	ENSG00000076928	GO:0005085|GO:0005089|GO:0005096|GO:0005515|GO:0005622|GO:0005737|GO:0005886|GO:0007266|GO:0008283|GO:0035023|GO:0050770|GO:0050771|GO:0050772	chr19	47079107	47103444	HGNC:681|MIM:601855|HPRD:03511	Rho guanine nucleotide exchange factor (GEF) 1	protein-coding	+
ARHGEF10	0.286667	0.431441	0.474283	1.11537	0.00135728	0.674152	0.000155472	10.7378	8.93528	9.52507	9.66165	9.0928	0	1581	744	441	891	666	0	ARHGEF10	5690	1772143	1906807	DKFZp686H0726|GEF10|MGC131664	9639	ENSG00000104728	GO:0005085|GO:0005089|GO:0005622|GO:0035023	chr8	1759556	1894214	HGNC:14103|MIM:608136|HPRD:09735	Rho guanine nucleotide exchange factor (GEF) 10	protein-coding	+
ARHGEF10L	0.182415	0.00109175	1.74074	2.1589	305.121	0.226235	0.191419	9.83914	7.38444	0	10.6388	8.49474	8.25324	848	254	0	1754	440	270	ARHGEF10L	4494	17866331	18024370	FLJ10521|GrinchGEF|KIAA1626	55160	ENSG00000074964	GO:0005085|GO:0005089|GO:0005622|GO:0005737|GO:0035023	chr1	17738917	17896957	HGNC:25540|MIM:612494|HPRD:07679	Rho guanine nucleotide exchange factor (GEF) 10-like	protein-coding	+
ARHGEF11	4.24217	3.42473	4.26745	1.72204	0.24004	1.71184	0.19279	6.91874	9.00355	8.69473	9.01212	9.78767	6.63608	112	780	248	568	1078	88	ARHGEF11	6889	156904633	157015162	DKFZp667F1223|GTRAP48|KIAA0380|PDZ-RHOGEF	9826	ENSG00000132694	GO:0000910|GO:0001558|GO:0001664|GO:0004871|GO:0005085|GO:0005089|GO:0005096|GO:0005515|GO:0005622|GO:0005737|GO:0005829|GO:0005886|GO:0006915|GO:0006928|GO:0006941|GO:0007186|GO:0007266|GO:0008624|GO:0030010|GO:0030036|GO:0035023|GO:0045893	chr1	155171256	155281786	HGNC:14580|MIM:605708|HPRD:09302	Rho guanine nucleotide exchange factor (GEF) 11	protein-coding	-
ARHGEF12	0.755923	0.71043	0.636205	0.861583	0.826715	1.02371	0.923155	10.9885	10.5848	10.4953	10.3361	10.3699	10.2207	1881	2334	864	1422	1614	1056	ARHGEF12	10022	120207619	120360645	DKFZp686O2372|KIAA0382|LARG|PRO2792	23365	ENSG00000196914	GO:0001664|GO:0005085|GO:0005089|GO:0005096|GO:0005515|GO:0005622|GO:0005737|GO:0005829|GO:0006915|GO:0007186|GO:0008624|GO:0016020|GO:0035023	chr11	119713156	119865855	HGNC:14193|MIM:604763|HPRD:09207	Rho guanine nucleotide exchange factor (GEF) 12	protein-coding	+
ARHGEF15	1	1	1	1	1	1	1	0	0	0	0	0	0	0	0	0	0	0	0	ARHGEF15	4246	8213557	8225834	ARGEF15|FLJ13791|KIAA0915|MGC44868|Vsm-RhoGEF	22899	ENSG00000198844	GO:0005085|GO:0005089|GO:0005096|GO:0005622|GO:0035023	chr17	8154281	8166559	HGNC:15590|MIM:608504|HPRD:10535	Rho guanine nucleotide exchange factor (GEF) 15	protein-coding	+
ARHGEF16	1	126.109	1	1	0.00792966	1	0.121688	0	0	6.97853	0	0	0	0	0	76	1	0	0	ARHGEF16	2904	3371148	3397677	GEF16|NBR	27237	ENSG00000130762	GO:0005085|GO:0005089|GO:0005622|GO:0005829|GO:0006915|GO:0008624|GO:0035023	chr1	3361007	3387537	HGNC:15515|HPRD:12478	Rho guanine nucleotide exchange factor (GEF) 16	protein-coding	+
ARHGEF17	0.710803	0.560187	1.43684	1.16185	1.13206	0.574766	0.44139	10.45	9.95749	9.61395	10.9729	10.1739	9.7929	1295	1511	469	2211	1409	785	ARHGEF17	7813	73019664	73080425	FLJ90019|KIAA0337|P164RHOGEF|TEM4|p164-RhoGEF	9828	ENSG00000110237	GO:0005085|GO:0005089|GO:0005622|GO:0005829|GO:0006915|GO:0008624|GO:0030036|GO:0035023	chr11	72697311	72758072	HGNC:21726|HPRD:10658	Rho guanine nucleotide exchange factor (GEF) 17	protein-coding	+
ARHGEF18	0.222724	0.213083	0.615495	2.82325	6.70492	1.02162	2.32094	9.90239	7.73572	7.67187	9.20221	9.23307	10.4171	886	324	122	648	734	1210	ARHGEF18	5876	7460000	7537371	KIAA0521|MGC15913|P114-RhoGEF	23370	ENSG00000104880	GO:0005085|GO:0005089|GO:0005622|GO:0005737|GO:0005829|GO:0006915|GO:0007264|GO:0008360|GO:0008624|GO:0030036|GO:0035023	chr19	7365999	7443370	HGNC:17090|HPRD:12479	Rho/Rac guanine nucleotide exchange factor (GEF) 18	protein-coding	+
ARHGEF19	0.612793	0.00589661	0.300076	1.26208	509.572	2.57734	9.98918	7.4059	6.69937	0	5.6693	7.03518	8.99314	157	158	0	56	160	451	ARHGEF19	3029	16524600	16539104	FLJ33962|RP4-733M16.1|WGEF	128272	ENSG00000142632	GO:0005085|GO:0005089|GO:0005096|GO:0005622|GO:0035023	chr1	16397186	16411691	HGNC:26604|MIM:612496|HPRD:10659	Rho guanine nucleotide exchange factor (GEF) 19	protein-coding	-
ARHGEF2	5.19616	6.18592	1.46382	0.757366	0.0312728	2.68845	0.132311	8.59106	10.9685	11.22	9.14079	10.5676	6.2211	357	3045	1428	621	1851	66	ARHGEF2	4291	155916631	155948336	DKFZp547L106|DKFZp547P1516|FLJ45440|GEF|GEF-H1|GEFH1|KIAA0651|LFP40|P40	9181	ENSG00000116584	GO:0000902|GO:0005085|GO:0005089|GO:0005515|GO:0005622|GO:0005737|GO:0005794|GO:0005819|GO:0005829|GO:0005856|GO:0005874|GO:0005886|GO:0005923|GO:0006886|GO:0006915|GO:0007015|GO:0007026|GO:0007049|GO:0007067|GO:0008017|GO:0008270|GO:0008624|GO:0017048|GO:0030054|GO:0030676|GO:0032587|GO:0035023|GO:0042127|GO:0042995|GO:0046872|GO:0048365|GO:0051092|GO:0051301	chr1	154183254	154214960	HGNC:682|MIM:607560|HPRD:10458	Rho/Rac guanine nucleotide exchange factor (GEF) 2	protein-coding	-
ARHGEF25	0.495948	1.03205	1.16849	2.04252	1.32266	0.866917	1.16821	10.7677	9.75592	10.8132	10.9923	10.7863	11.2166	1614	1314	1077	2241	2154	2106	ARHGEF25	2946	58003964	58011028	GEFT|p63RhoGEF	115557	ENSG00000135502|ENSG00000240771	GO:0005085|GO:0005089|GO:0005622|GO:0005737|GO:0005829|GO:0005886|GO:0030016|GO:0030017|GO:0035023	chr12	56290230	56297293	HGNC:30275|MIM:610215|HPRD:13573	Rho guanine nucleotide exchange factor (GEF) 25	protein-coding	+
ARHGEF26	1	1	1	1	1	1	1	0	0	0	0	0	0	0	0	0	0	0	0	ARHGEF26	5414	153838793	153975616	CSGEF|DKFZp434D146|HMFN1864|SGEF	26084	ENSG00000114790		chr3	155321839	155458310	HGNC:24490|HPRD:11554	Rho guanine nucleotide exchange factor (GEF) 26	protein-coding	+
ARHGEF26-AS1	1	1.53266	1	1	0.652459	1	0.121688	0	0	0.616041	0	0	0	0	0	1	1	0	0		2598	153742191	153838999
ARHGEF28	580.509	5.10213	223.612	0.77119	3.99058	2.00206	0.0914704	0	9.18117	2.3511	7.80485	8.80633	4.3477	0	882	3	246	546	18		6508	72921984	73237818
ARHGEF3	0.00583917	0.000993364	1.10166	105.445	4.53656	0.558892	0.00418883	9.97539	2.55537	0	10.1151	9.27572	2.1816	932	9	0	1220	756	4	ARHGEF3	4785	56761447	57113336	DKFZp434F2429|FLJ98126|GEF3|MGC118905|STA3|XPLN	50650	ENSG00000163947	GO:0005085|GO:0005089|GO:0005622|GO:0005737|GO:0005829|GO:0006915|GO:0007266|GO:0008624|GO:0035023	chr3	56736486	57088376	HGNC:683|MIM:612115|HPRD:12480	Rho guanine nucleotide exchange factor (GEF) 3	protein-coding	-
ARHGEF33	1.00037	0.0210547	0.0210547	0.0210469	1	1	1	5.56971	5.57025	0	0	0	0	44	72	0	0	0	0	ARHGEF33	4304	39146505	39202590	FLJ41381	100271715	ENSG00000214694	GO:0005085|GO:0005089|GO:0005622|GO:0035023	chr2	39000008	39056092	HGNC:37252	Rho guanine nucleotide exchange factor (GEF) 33	protein-coding	+
ARHGEF34P	1	1	1	1	1	1	1	0	0	0	0	0	0	0	0	0	0	0	0		4204	143956090	143983096
ARHGEF35	0.0514384	0.0514384	2.43421	8.99527	1	0.190083	0.00265729	4.28101	0	0	5.56446	3.16917	0	18	0	0	52	11	0	ARHGEF35	2474	143883177	143892791	ARHGEF5L|CTAGE4|FLJ43692	445328	ENSG00000213214		chr7	143514610	143523669	HGNC:33846|HPRD:13476	Rho guanine nucleotide exchange factor (GEF) 35	protein-coding	-
ARHGEF37	1	1	1	1	1	1	1	0	0	0	0	0	0	0	0	0	0	0	0	ARHGEF37	4865	148961136	149014527	FLJ41603	389337	ENSG00000183111	GO:0005085|GO:0005089|GO:0005515|GO:0005622|GO:0005737|GO:0035023	chr5	148941328	148994720	HGNC:34430|HPRD:13454	Rho guanine nucleotide exchange factor (GEF) 37	protein-coding	+
ARHGEF38	1.42113	1	1	0.703667	1	1	1	0	0.507036	0	0	0	0	0	2	0	0	0	0	ARHGEF38	6091	106473778	106602070	FLJ20184	54848	ENSG00000138784	GO:0005085|GO:0005089|GO:0005622|GO:0035023	chr4	106693226	106772286	HGNC:25968|HPRD:08613	Rho guanine nucleotide exchange factor (GEF) 38	protein-coding	+
ARHGEF38-IT1	1	1	1	1	1	1	1	0	0	0	0	0	0	0	0	0	0	0	0		453	106482749	106491392
ARHGEF39	0.722758	0.0296793	0.30308	1.75559	23.0767	4.18658	2.2585	8.99387	8.52545	3.91947	7.27163	9.33741	8.44783	472	560	9	170	789	309		3763	35659342	35665278
ARHGEF3-AS1	1	1	1	1	1	1	1	0	0	0	0	0	0	0	0	0	0	0	0		487	56974069	56994880
ARHGEF4	0.00723303	0.00723303	0.00723303	1	368.277	1	2926.01	7.11118	0	0	0	0	8.52465	128	0	0	0	0	326	ARHGEF4	4247	131674225	131804826	ASEF|ASEF1|GEF4|STM6	50649	ENSG00000136002	GO:0005085|GO:0005089|GO:0005515|GO:0005622|GO:0005737|GO:0005829|GO:0005886|GO:0006915|GO:0008624|GO:0019904|GO:0023034|GO:0032587|GO:0035023|GO:0042995	chr2	131390694	131521306	HGNC:684|MIM:605216|HPRD:05559	Rho guanine nucleotide exchange factor (GEF) 4	protein-coding	+
ARHGEF40	1.49112	2.54018	2.5467	1.19712	0.580651	0.700924	0.579178	10.1225	10.6989	11.4674	11.4711	10.9584	10.6831	1032	2526	1695	3123	2427	1455	ARHGEF40	5985	21538420	21558406	FLJ10357|SOLO	55701	ENSG00000165801	GO:0005085|GO:0005089|GO:0005622|GO:0005737|GO:0035023	chr14	20608367	20627876	HGNC:25516|MIM:610018|HPRD:13335	Rho guanine nucleotide exchange factor (GEF) 40	protein-coding	+
ARHGEF5	0.0121903	0.0121903	0.232607	16.3774	1	0.858295	0.00655425	6.35812	0	0	4.25409	4.03363	0	76	0	0	21	20	0	ARHGEF5	5488	144052490	144077725	DKFZp686N1969|GEF5|P60|TIM|TIM1	7984	ENSG00000050327	GO:0005085|GO:0005089|GO:0005515|GO:0005525|GO:0005622|GO:0035023	chr7	143683422	143708658	HGNC:13209|MIM:600888|HPRD:02932	Rho guanine nucleotide exchange factor (GEF) 5	protein-coding	+
ARHGEF6	1.18963	0.0126033	0.00367388	1.13952	0.2915	368.983	1	8.08848	8.33899	1.77843	0	8.52741	0	252	492	2	0	450	0	ARHGEF6	5518	135747713	135863503	COOL2|Cool-2|KIAA0006|MRX46|PIXA|alpha-PIX|alphaPIX	9459	ENSG00000129675	GO:0005085|GO:0005089|GO:0005096|GO:0005622|GO:0005829|GO:0006915|GO:0007254|GO:0008624|GO:0035023	chrX	135575377	135691169	HGNC:685|MIM:300267|HPRD:02226	Rac/Cdc42 guanine nucleotide exchange factor (GEF) 6	protein-coding	-
ARHGEF7	2.6465	0.0176184	1.42116	2.01242	108.198	3.74755	1.34109	7.60317	9.00726	1.7764	8.11024	10.0162	8.53393	180	782	2	304	1263	328	ARHGEF7	8780	111767625	111958081	BETA-PIX|COOL-1|COOL1|DKFZp686C12170|DKFZp761K1021|KIAA0142|KIAA0412|Nbla10314|P50|P50BP|P85|P85COOL1|P85SPR|PAK3|PIXB	8874	ENSG00000102606	GO:0005085|GO:0005089|GO:0005515|GO:0005622|GO:0005737|GO:0005829|GO:0005925|GO:0006915|GO:0007165|GO:0007264|GO:0008624|GO:0030426|GO:0035023|GO:0043065|GO:0043615	chr13	110565625	110756082	HGNC:15607|MIM:605477|HPRD:05688	Rho guanine nucleotide exchange factor (GEF) 7	protein-coding	+
ARHGEF7-AS1	1	1	1	1	1	1	1	0	0	0	0	0	0	0	0	0	0	0	0		419	111796653	111800912
ARHGEF7-AS2	1	1	1	1	1	1	1	0	0	0	0	0	0	0	0	0	0	0	0		1239	111766160	111768025
ARHGEF9	1	5.1012	814.526	2.43668	123.599	0.00299153	0.774199	0	0	2.35084	9.66982	1.28492	9.30036	0	0	3	896	3	558	ARHGEF9	5881	62854849	63005426	COLLYBISTIN|HPEM-2|KIAA0424|PEM-2|PEM2	23229	ENSG00000131089	GO:0005085|GO:0005089|GO:0005622|GO:0005737|GO:0005829|GO:0006915|GO:0008624|GO:0035023	chrX	62771573	62891756	HGNC:14561|MIM:300429|HPRD:02337	Cdc42 guanine nucleotide exchange factor (GEF) 9	protein-coding	-
ARHGEF9-IT1	1	1	1	1	1	1	1	0	0	0	0	0	0	0	0	0	0	0	0		394	62890077	62891382
ARID1A	1.37492	0.0183765	0.208511	0.30614	20.3213	2.01867	1.79001	9.51635	9.9757	3.75036	7.25455	8.26796	8.09528	678	1530	8	168	376	242	ARID1A	8585	27022523	27108601	B120|BAF250|BAF250a|BM029|C1orf4|P270|SMARCF1	8289	ENSG00000117713	GO:0003677|GO:0005515|GO:0005622|GO:0005634|GO:0005730|GO:0007399|GO:0016514|GO:0016563|GO:0016568|GO:0030520|GO:0030521|GO:0042766|GO:0042921|GO:0045449|GO:0048096|GO:0071564|GO:0071565	chr1	26895109	26981188	HGNC:11110|MIM:603024|HPRD:04319	AT rich interactive domain 1A (SWI-like)	protein-coding	+
ARID1B	1.17591	1.37272	1.02095	0.00152578	0.638051	0.00175735	0.857891	9.12247	9.35624	9.5795	9.15239	0	8.93125	516	996	458	626	0	432	ARID1B	9638	157099065	157531913	6A3-5|BAF250B|BRIGHT|DAN15|ELD/OSA1|KIAA1235|OSA2|P250R	57492	ENSG00000049618	GO:0003677|GO:0003713|GO:0005515|GO:0005622|GO:0005634|GO:0005730|GO:0005737|GO:0007399|GO:0016514|GO:0016568|GO:0043231|GO:0045449|GO:0048096	chr6	157140756	157573603	HGNC:18040|HPRD:10660	AT rich interactive domain 1B (SWI1-like)	protein-coding	+
ARID2	1.35758	0.00672465	0.0103863	0.00281816	28.2995	0.368357	17.4715	8.02999	8.47103	0.813664	1.44082	0	5.63637	242	539	1	3	1	44	ARID2	8466	46123621	46301819	BAF200|DKFZp686G052|DKFZp779P0222|FLJ30619|KIAA1557|p200	196528	ENSG00000189079	GO:0003677|GO:0005515|GO:0005622|GO:0005634|GO:0006355|GO:0008270|GO:0016568|GO:0046872	chr12	44409887	44588086	HGNC:18037|MIM:609539|HPRD:16505	AT rich interactive domain 2 (ARID, RFX-like)	protein-coding	+
ARID3A	1.62986	0.0228578	0.361306	1.01347	20.24	4.57178	1.28012	9.20135	9.90609	3.75018	7.73264	9.9254	8.08932	545	1458	8	234	1186	241	ARID3A	2810	926038	972803	BRIGHT|DRIL1|DRIL3|E2FBP1	1820	ENSG00000116017	GO:0003677|GO:0003700|GO:0005515|GO:0005622|GO:0005634|GO:0005737|GO:0006355|GO:0042803	chr19	877037	923803	HGNC:3031|MIM:603265|HPRD:10343	AT rich interactive domain 3A (BRIGHT-like)	protein-coding	+
ARID3B	207.066	1	1	0.00482937	1	1	1	0	7.69395	0	0	0	0	0	314	0	0	0	0	ARID3B	4274	74833519	74890472	BDP|DRIL2	10620	ENSG00000179361	GO:0003677|GO:0005622|GO:0005634|GO:0008150|GO:0045449	chr15	72620601	72677525	HGNC:14350|MIM:612457|HPRD:09806	AT rich interactive domain 3B (BRIGHT-like)	protein-coding	+
ARID3C	1	1	1	1	1	1	1	0	0	0	0	0	0	0	0	0	0	0	0	ARID3C	1239	34621456	34628011		138715	ENSG00000205143	GO:0003677|GO:0005622|GO:0005634|GO:0045449	chr9	34611455	34618011	HGNC:21209|HPRD:18550	AT rich interactive domain 3C (BRIGHT-like)	protein-coding	-
[truncated: 25,233 more rows]

## Sheet: info
	Information
Seq	Quant-Seq(3'mRNA-Seq)
organism	Human
build	hg19(UCSC)
Normalization	Global normalization
	Color index
Fold	Color	RGB
>10		150.5.1
>7.5		200.7.2
>5		250.8.2
>3		253.52.47
>2		253.102.98
>1.75		254.152.148
>1.5		255.202.201
>1.25		255.230.229
1		255.255.255
<0.8		232.229.255
[truncated: 7 more rows]
